# Supplementary material for: Land-Use Intensity Rather Than Plant Functional Identity Shapes Bacterial and Fungal Rhizosphere Communities
Source: Front Microbiol. 2018 Nov 20;9:2711. doi: 10.3389/fmicb.2018.02711 (PMC6255942; doi:10.3389/fmicb.2018.02711)
Supplement: Supplementary file 2 [file Table_1.XLSX]

## Sheet: SIMPER_analysis_mic_genera
Supplementary Table S3: Similarity percentage (SIMPER) analysis for all bacterial and fungal genera contributing to dissimilarities between the bulk and rhizosphere soil assemblages.Top 30 bacterial and fungal genera that contribute the most to the observed difference in the bacterial and fungal communities of the bulk and rhizosphere soil assemblages are grey.
Bacterial genera							Fungal genera
Overall average dissimilarity = 13.03							Overall average dissimilarity = 53.85
Genera	Average dissimilarity	Contribution %	Cumulative %	Mean abundance Bulk soil	Mean abundance Rhizosphere soil		Genera	Average dissimilarity	Contribution %	Cumulative %	Mean abundance Bulk soil	Mean abundance Rhizosphere soil
unclassified	2.968	22.79	22.79	70.3	66.5		unclassified	10.46	19.42	19.42	43	30.6
Chthoniobacter	0.3489	2.678	25.47	1.86	2.13		Purpureocillium	5.475	10.17	29.59	0.0296	11
Gaiella	0.3219	2.471	27.94	1.68	1.62		Mortierella	3.22	5.979	35.57	6.51	7.52
Kribbella	0.3003	2.306	30.24	0.714	0.565		Camarophyllopsis	3.042	5.649	41.22	4.12	2.39
Bradyrhizobium	0.2834	2.176	32.42	0.99	1.01		Cuphophyllus	2.837	5.269	46.48	3.55	2.51
Pseudonocardia	0.2804	2.153	34.57	1.04	1.17		Hygrocybe	2.509	4.66	51.14	3.12	2.12
Chitinophaga	0.2636	2.024	36.6	1.03	1.19		Cryptococcus	2.428	4.509	55.65	6.71	6.11
Ferruginibacter	0.2279	1.75	38.35	0.331	0.663		Gibberella	1.68	3.119	58.77	2.49	3.36
Mycobacterium	0.1922	1.476	39.82	0.753	0.775		Leohumicola	1.642	3.049	61.82	2.76	1.66
Micromonospora	0.1869	1.435	41.26	0.271	0.474		Exophiala	1.449	2.691	64.51	3.1	3.05
Agromyces	0.1798	1.38	42.64	0.573	0.665		Schizothecium	0.9313	1.729	66.24	0.562	2.07
Haliangium	0.1789	1.373	44.01	1.4	1.42		Trichosporon	0.819	1.521	67.76	1.17	0.517
Flavobacterium	0.1782	1.368	45.38	0.201	0.422		Scutellinia	0.7514	1.395	69.16	1.12	0.873
Bacillus	0.1735	1.332	46.71	0.336	0.417		Mycosphaerella	0.6596	1.225	70.38	0.595	1.15
Nocardioides	0.1703	1.307	48.02	0.568	0.774		Fusarium	0.5286	0.9816	71.36	1.27	1.23
Gemmatimonas	0.1667	1.28	49.3	0.382	0.459		Ilyonectria	0.4859	0.9024	72.27	1.4	1.28
Defluviicoccus	0.1533	1.177	50.47	0.298	0.295		Tetracladium	0.4621	0.8581	73.12	0.967	1.05
Solirubrobacter	0.1487	1.142	51.61	0.686	0.73		Didymella	0.4536	0.8423	73.97	0.814	0.403
Chryseolinea	0.1382	1.061	52.67	0.573	0.555		Conocybe	0.4508	0.837	74.8	0.419	0.663
Pseudomonas	0.132	1.014	53.69	0.221	0.293		Clavaria	0.4231	0.7857	75.59	0.645	0.348
Roseiflexus	0.1213	0.9313	54.62	0.383	0.302		Funneliformis	0.4132	0.7673	76.36	0.399	0.678
Skermanella	0.1189	0.9124	55.53	0.202	0.255		Coniochaeta	0.4129	0.7668	77.12	0.561	0.778
Ca. Xiphinematobacter	0.1179	0.9049	56.44	0.47	0.491		Fusicolla	0.408	0.7576	77.88	0.755	0.785
Planococcus	0.116	0.8906	57.33	0.132	0.224		Chaetomium	0.395	0.7335	78.61	0.203	0.72
Anaeromyxobacter	0.1093	0.8388	58.17	0.178	0.132		Podospora	0.3919	0.7277	79.34	0.443	0.815
Lysobacter	0.1052	0.8078	58.97	0.245	0.285		Gibellulopsis	0.3901	0.7244	80.07	0.545	0.528
Opitutus	0.1045	0.8024	59.78	0.42	0.548		Entoloma	0.3609	0.6703	80.74	0.434	0.684
Pirellula	0.1038	0.7965	60.57	0.69	0.575		Claroideoglomus	0.3468	0.6439	81.38	0.454	0.711
Vicinamibacter	0.1004	0.7709	61.34	0.45	0.544		Sporormiella	0.3304	0.6135	81.99	0.325	0.573
Arenimonas	0.09821	0.7539	62.1	0.272	0.407		Serendipita	0.3188	0.592	82.59	0.327	0.392
Terrimonas	0.09754	0.7488	62.85	0.384	0.392		Clavulinopsis	0.306	0.5683	83.15	0.511	0.111
Virgisporangium	0.09612	0.7379	63.58	0.297	0.281		Clonostachys	0.2651	0.4923	83.65	0.49	0.498
Flavisolibacter	0.09608	0.7376	64.32	0.145	0.272		Schwanniomyces	0.2351	0.4366	84.08	0.381	0.399
Ohtaekwangia	0.09537	0.7322	65.05	0.155	0.312		Parasola	0.2304	0.4278	84.51	0.0337	0.436
Gemmata	0.09226	0.7083	65.76	0.454	0.545		Nectria	0.1974	0.3665	84.88	0.339	0.33
Steroidobacter	0.09039	0.6939	66.46	0.457	0.393		Pseudaleuria	0.197	0.3657	85.24	0.257	0.216
Sphingomonas	0.08997	0.6907	67.15	0.18	0.286		Pyrenochaetopsis	0.1963	0.3645	85.61	0.23	0.406
Bryobacter	0.08804	0.6759	67.82	0.331	0.369		Epulorhiza	0.1922	0.357	85.97	0.0337	0.362
Microbacterium	0.08547	0.6562	68.48	0.152	0.274		Rhodotorula	0.1897	0.3522	86.32	0.429	0.35
Streptomyces	0.08339	0.6402	69.12	0.24	0.28		Glomus	0.185	0.3435	86.66	0.314	0.383
Geobacter	0.08179	0.6279	69.75	0.172	0.117		Acremonium	0.1759	0.3267	86.99	0.274	0.44
Pedomicrobium	0.0796	0.6111	70.36	0.333	0.248		Coprinopsis	0.1746	0.3242	87.31	0.103	0.272
Reyranella	0.07836	0.6016	70.96	0.517	0.522		Myrothecium	0.1728	0.3209	87.63	0.0989	0.343
Iamia	0.07474	0.5738	71.53	0.27	0.27		Heteroconium	0.1683	0.3126	87.95	0.247	0.334
Gemmatirosa	0.07366	0.5655	72.1	0.273	0.192		Auricularia	0.1599	0.2969	88.24	0.0302	0.298
Ca. Alysiosphaera	0.07141	0.5482	72.65	0.271	0.332		Metarhizium	0.157	0.2915	88.53	0.312	0.37
Acidibacter	0.07051	0.5413	73.19	0.328	0.356		Mariannaea	0.1509	0.2802	88.81	0.117	0.253
Hamadaea	0.06955	0.5339	73.72	0.106	0.0602		Cyphellophora	0.144	0.2674	89.08	0.172	0.27
Frankia	0.068	0.5221	74.24	0.139	0.0362		Mycena	0.1438	0.267	89.35	0.19	0.131
Cellulomonas	0.06744	0.5178	74.76	0.0899	0.179		Geoglossum	0.1421	0.2638	89.61	0.249	0.151
Dactylosporangium	0.06633	0.5092	75.27	0.165	0.139		Clitopilus	0.1351	0.2508	89.86	0.143	0.157
Sphingorhabdus	0.06478	0.4974	75.77	0.129	0.217		Coprinus	0.1312	0.2437	90.11	0.0621	0.217
Luedemannella	0.06432	0.4938	76.26	0.174	0.0942		Arrhenia	0.1209	0.2244	90.33	0.237	0.00538
Arthrobacter	0.06074	0.4663	76.73	0.118	0.145		Subulicystidium	0.1184	0.2198	90.55	0.0348	0.214
Ca. Solibacter	0.05436	0.4174	77.15	0.165	0.116		Spizellomyces	0.1158	0.215	90.77	0.118	0.182
Luteolibacter	0.05363	0.4117	77.56	0.0828	0.148		Ceratobasidium	0.1127	0.2094	90.98	0.16	0.102
Nakamurella	0.05337	0.4097	77.97	0.0931	0.155		Preussia	0.108	0.2006	91.18	0.144	0.151
Stenotrophobacter	0.05323	0.4086	78.38	0.154	0.173		Archaeorhizomyces	0.107	0.1986	91.37	0.175	0.0529
Nitrospira	0.04975	0.382	78.76	0.102	0.121		Urocystis	0.1064	0.1975	91.57	0.117	0.167
Sorangium	0.04898	0.376	79.13	0.24	0.263		Cercophora	0.1063	0.1973	91.77	0.0689	0.158
Blastococcus	0.04852	0.3725	79.51	0.106	0.114		Psathyrella	0.1021	0.1896	91.96	0.13	0.15
Variibacter	0.04705	0.3612	79.87	0.26	0.257		Septoglomus	0.09512	0.1766	92.14	0.099	0.139
Planctomyces	0.04581	0.3517	80.22	0.188	0.221		Trichoglossum	0.09317	0.173	92.31	0.157	0.0338
Bdellovibrio	0.04267	0.3276	80.55	0.0815	0.138		Stachybotrys	0.09169	0.1703	92.48	0.203	0.151
Rubrobacter	0.04123	0.3165	80.86	0.0994	0.107		Darksidea	0.08952	0.1662	92.65	0.123	0.143
Dinghuibacter	0.03991	0.3064	81.17	0.0891	0.139		Diversispora	0.08948	0.1662	92.81	0.0794	0.159
Phyllobacterium	0.03895	0.299	81.47	0.0971	0.106		Trichoderma	0.08921	0.1657	92.98	0.129	0.136
SM1A02	0.03786	0.2906	81.76	0.155	0.16		Rhizophagus	0.08643	0.1605	93.14	0.117	0.167
Devosia	0.03681	0.2826	82.04	0.0933	0.132		Volutella	0.08509	0.158	93.3	0.116	0.15
Rhizomicrobium	0.03642	0.2796	82.32	0.0648	0.0811		Malbranchea	0.08312	0.1543	93.45	0.126	0.108
Phaselicystis	0.0363	0.2787	82.6	0.141	0.145		Ophiosphaerella	0.08141	0.1512	93.6	0.105	0.154
Phenylobacterium	0.03523	0.2705	82.87	0.113	0.121		Pseudeurotium	0.08123	0.1508	93.75	0.14	0.0754
Massilia	0.03297	0.2531	83.12	0.061	0.0822		Basidiobolus	0.0774	0.1437	93.9	0.102	0.0608
Ca. Microthrix	0.03292	0.2527	83.38	0.0615	0.108		Cylindrocarpon	0.07603	0.1412	94.04	0.161	0.134
Mesorhizobium	0.03165	0.243	83.62	0.0796	0.125		Lycoperdon	0.07394	0.1373	94.17	0.0987	0.0875
Pseudohongiella	0.03162	0.2427	83.86	0.0397	0.0816		Roussoella	0.06767	0.1257	94.3	0.107	0.0483
Nannocystis	0.0312	0.2395	84.1	0.109	0.1		Pyrenochaeta	0.06644	0.1234	94.42	0.0498	0.128
Sphingopyxis	0.0309	0.2372	84.34	0.0635	0.0869		Rhizoctonia	0.06588	0.1223	94.55	0.0967	0.065
Jatrophihabitans	0.03085	0.2368	84.58	0.0705	0.0645		Polycephalomyces	0.06584	0.1223	94.67	0.121	0.0133
Dechloromonas	0.03078	0.2363	84.81	0.0392	0.0387		Thanatephorus	0.06335	0.1176	94.79	0.0175	0.119
Lentzea	0.03048	0.234	85.05	0.0653	0.0567		Rhizophlyctis	0.0582	0.1081	94.89	0.0564	0.102
Mucilaginibacter	0.03018	0.2317	85.28	0.0274	0.0597		Pluteus	0.058	0.1077	95	0.0775	0.0789
Parafilimonas	0.02968	0.2278	85.51	0.0573	0.0886		Ramariopsis	0.05667	0.1052	95.11	0.0415	0.0747
Singulisphaera	0.02931	0.225	85.73	0.0623	0.0668		Knufia	0.05558	0.1032	95.21	0.0675	0.0542
Aeromonas	0.02792	0.2144	85.95	0.0285	0.0397		Microscypha	0.05476	0.1017	95.31	0.0471	0.0656
Phaeodactylibacter	0.02779	0.2133	86.16	0.0908	0.104		Colletotrichum	0.05146	0.09555	95.41	0.0692	0.0733
Rhizobium	0.02743	0.2106	86.37	0.0415	0.0463		Mrakia	0.05093	0.09458	95.5	0.049	0.0608
Paludibaculum	0.02682	0.2059	86.58	0.0855	0.106		Sclerotinia	0.05012	0.09307	95.59	0.0919	0.00923
Actinophytocola	0.02631	0.202	86.78	0.0603	0.0323		Trichothecium	0.04863	0.0903	95.68	0.0712	0.0467
Actinocorallia	0.02605	0.2	86.98	0.0719	0.0582		Calyptella	0.04815	0.08941	95.77	0.0192	0.08
Actinoplanes	0.02576	0.1978	87.18	0.0387	0.0701		Ascochyta	0.04711	0.08748	95.86	0.0108	0.0864
Nordella	0.02553	0.196	87.37	0.141	0.119		Zopfiella	0.04439	0.08243	95.94	0.0708	0.0242
Aridibacter	0.02389	0.1834	87.55	0.0605	0.0714		Lachnum	0.0435	0.08077	96.02	0.0787	0.01
AKYG587	0.02349	0.1803	87.74	0.0771	0.0755		Stropharia	0.04308	0.08	96.1	0.019	0.0681
Cellvibrio	0.02326	0.1786	87.91	0.0158	0.0412		Pochonia	0.04236	0.07866	96.18	0.0698	0.035
Caulobacter	0.023	0.1765	88.09	0.0338	0.0642		Periconia	0.04164	0.07732	96.26	0.0221	0.0721
Nitrosospira	0.02283	0.1753	88.27	0.0406	0.0358		Bisporella	0.04151	0.07708	96.34	0.0471	0.0423
Pseudoxanthomonas	0.02232	0.1714	88.44	0.04	0.0595		Microdochium	0.0414	0.07687	96.41	0.051	0.0633
Flavitalea	0.02214	0.17	88.61	0.0639	0.0676		Mastigobasidium	0.04058	0.07534	96.49	0.0706	0.0444
Amaricoccus	0.02185	0.1677	88.77	0.0505	0.0738		Scedosporium	0.03785	0.07028	96.56	0.0662	0.0113
Herpetosiphon	0.02144	0.1646	88.94	0.0284	0.058		Agaricus	0.03735	0.06935	96.63	0.0125	0.0631
Rhodococcus	0.02125	0.1631	89.1	0.0496	0.0546		Aureobasidium	0.03725	0.06918	96.7	0.0652	0.0108
Aquicella	0.02082	0.1598	89.26	0.073	0.0659		Staphylotrichum	0.03703	0.06875	96.77	0.0471	0.0625
Parasegetibacter	0.02062	0.1583	89.42	0.0378	0.0533		Paraphoma	0.03546	0.06585	96.83	0.0277	0.054
Haliea	0.02028	0.1557	89.58	0.0312	0.0542		Coprinellus	0.03526	0.06547	96.9	0.035	0.0444
Kineococcus	0.01987	0.1525	89.73	0.0149	0.0426		Tremella	0.03524	0.06544	96.96	0.0367	0.0367
Cystobacter	0.01963	0.1507	89.88	0.0346	0.0598		Codinaeopsis	0.03516	0.0653	97.03	0.0515	0.0208
Dongia	0.01935	0.1485	90.03	0.0455	0.0492		Myrmecridium	0.03462	0.06429	97.09	0.0204	0.0629
Conexibacter	0.01893	0.1453	90.17	0.0499	0.0388		Savoryella	0.03447	0.064	97.16	0.0281	0.0652
Marmoricola	0.01876	0.1441	90.32	0.0451	0.0646		Tubaria	0.03275	0.06081	97.22	0.0215	0.0448
Lysinibacillus	0.01817	0.1395	90.46	0.012	0.031		Ustilago	0.03186	0.05916	97.28	0.0102	0.0604
G55	0.01804	0.1385	90.6	0.0683	0.0692		Archaeospora	0.03123	0.058	97.34	0.0206	0.045
Microvirga	0.01781	0.1367	90.73	0.0552	0.0688		Minimedusa	0.03066	0.05694	97.39	0.0546	0.0102
Uliginosibacterium	0.01781	0.1367	90.87	0.00763	0.0346		Powellomyces	0.03043	0.05651	97.45	0.046	0.0273
Sporocytophaga	0.01758	0.135	91	0.0293	0.0427		Trichopezizella	0.03005	0.05579	97.51	0.00519	0.0562
Zavarzinella	0.01567	0.1203	91.12	0.0351	0.0522		Massariosphaeria	0.03002	0.05574	97.56	0.0463	0.0237
Lysinimonas	0.01555	0.1194	91.24	0.0427	0.0285		Alternaria	0.02939	0.05457	97.62	0.0331	0.0538
Hirschia	0.01541	0.1183	91.36	0.038	0.0415		Lachnella	0.02888	0.05362	97.67	0.0415	0.0196
Sandaracinus	0.0154	0.1183	91.48	0.0625	0.0715		Sclerostagonospora	0.02881	0.0535	97.72	0.0221	0.0512
Haloferula	0.01534	0.1178	91.6	0.028	0.0462		Paraglomus	0.02867	0.05324	97.78	0.0342	0.0362
Pedobacter	0.01529	0.1173	91.72	0.021	0.0231		Chaetospermum	0.02858	0.05308	97.83	0.0552	0.00231
Chryseobacterium	0.01509	0.1158	91.83	0.0217	0.0216		Arthrinium	0.02684	0.04984	97.88	0.0144	0.0458
Ruminiclostridium_1	0.01487	0.1141	91.95	0.0195	0.0132		Agrocybe	0.02529	0.04696	97.93	0.00423	0.0465
Parviterribacter	0.01461	0.1121	92.06	0.0512	0.0532		Guehomyces	0.02474	0.04593	97.97	0.0337	0.0246
Rhodoplanes	0.01459	0.112	92.17	0.0467	0.0414		Articulospora	0.02305	0.0428	98.01	0.00981	0.0398
Microlunatus	0.01419	0.1089	92.28	0.0346	0.0416		Scytalidium	0.02211	0.04106	98.06	0.0179	0.0346
Agrococcus	0.01416	0.1087	92.39	0.021	0.0161		Vermispora	0.022	0.04085	98.1	0.0219	0.0306
Dyadobacter	0.01396	0.1072	92.49	0.0133	0.0262		Ramophialophora	0.02151	0.03994	98.14	0.00866	0.0358
Citricoccus	0.01394	0.107	92.6	0.0122	0.0215		Typhula	0.02086	0.03873	98.18	0.0106	0.0315
Dokdonella	0.01376	0.1056	92.71	0.0185	0.0215		Minimidochium	0.02015	0.03742	98.21	0.00519	0.0373
Actinomycetospora	0.01339	0.1028	92.81	0.0271	0.0375		Corynespora	0.01961	0.03641	98.25	0.0238	0.0213
Pedosphaera	0.01304	0.1001	92.91	0.0346	0.0226		Myriodontium	0.01944	0.03609	98.28	0.0281	0.0113
Peredibacter	0.01303	0.1	93.01	0.0169	0.0351		Apodus	0.01926	0.03576	98.32	0.0129	0.0262
Schlesneria	0.01287	0.09884	93.11	0.0396	0.0292		Talaromyces	0.01873	0.03479	98.36	0.0219	0.0298
Fluviicola	0.01277	0.098	93.21	0.0161	0.0253		Cordyceps	0.01703	0.03162	98.39	0.0125	0.0244
Cytophaga	0.01274	0.09782	93.3	0.0112	0.0294		Cosmospora	0.01697	0.03151	98.42	0.00981	0.0265
Bauldia	0.01265	0.09715	93.4	0.0424	0.0381		Chrysosporium	0.01668	0.03098	98.45	0.0221	0.0215
Fodinicola	0.0123	0.09442	93.5	0.0191	0.0294		Operculomyces	0.01661	0.03084	98.48	0.011	0.0313
Aeromicrobium	0.01191	0.09146	93.59	0.0283	0.0328		Phoma	0.0162	0.03008	98.51	0.00654	0.0273
Promicromonospora	0.01184	0.09093	93.68	0.0291	0.0196		Cystodendron	0.01574	0.02924	98.54	0.0131	0.0229
Roseomonas	0.01148	0.08816	93.77	0.0125	0.0295		Cristinia	0.01562	0.02901	98.57	0.00885	0.0229
Polaromonas	0.01144	0.08779	93.85	0.0124	0.0213		Auxarthron	0.01561	0.02899	98.6	0.024	0.0115
Romboutsia	0.01133	0.08702	93.94	0.0202	0.0228		Melanogaster	0.0147	0.0273	98.63	0.0183	0.0121
Paenibacillus	0.0111	0.08524	94.03	0.018	0.0231		Metacordyceps	0.01457	0.02706	98.65	0.0237	0.01
Patulibacter	0.01094	0.08396	94.11	0.0202	0.0342		Kurtzmanomyces	0.01426	0.02648	98.68	0.00827	0.0238
Woodsholea	0.01062	0.0815	94.19	0.0227	0.0205		Gliomastix	0.01404	0.02607	98.7	0.0169	0.0152
Tahibacter	0.01061	0.08144	94.27	0.0167	0.024		Hyphodontia	0.01391	0.02582	98.73	0.00654	0.0225
Acinetobacter	0.01047	0.08039	94.35	0.0121	0.0122		Psilocybe	0.01386	0.02573	98.76	0.00365	0.0246
Ilumatobacter	0.01016	0.07797	94.43	0.0289	0.0271		Lepista	0.01351	0.02509	98.78	0.0137	0.0154
CL500-3	0.01015	0.0779	94.51	0.0322	0.0321		Papulaspora	0.01348	0.02504	98.81	0.0171	0.0112
Niastella	0.009952	0.0764	94.59	0.0165	0.0147		Verticillium	0.01286	0.02387	98.83	0.0165	0.0113
Brevundimonas	0.009935	0.07627	94.66	0.00885	0.0199		Beauveria	0.01282	0.0238	98.85	0.011	0.0163
Actinomadura	0.009866	0.07574	94.74	0.0165	0.00583		Slopeiomyces	0.01241	0.02305	98.88	0.02	0.0185
Stenotrophomonas	0.009745	0.07481	94.81	0.01	0.0142		Magnaporthe	0.01219	0.02264	98.9	0.0171	0.00904
Chthonomonas	0.009735	0.07474	94.89	0.0267	0.0179		Sarocladium	0.01218	0.02262	98.92	0.00654	0.0221
Propionivibrio	0.009545	0.07327	94.96	0.0154	0.00564		Coniosporium	0.01171	0.02175	98.94	0.0177	0.00615
Labrys	0.009495	0.07289	95.03	0.0267	0.0279		Trechispora	0.01155	0.02144	98.97	0.0138	0.0125
Isosphaera	0.009477	0.07276	95.11	0.0213	0.0236		Olpidiaster	0.01145	0.02127	98.99	0.016	0.0154
Streptosporangium	0.009449	0.07254	95.18	0.0102	0.02		Gymnascella	0.01092	0.02028	99.01	0.0152	0.0104
Blastocatella	0.009334	0.07166	95.25	0.0102	0.0228		Monographella	0.01031	0.01915	99.03	0.00442	0.0173
Bosea	0.009003	0.06912	95.32	0.0115	0.0215		Septoria	0.01002	0.01861	99.04	0.00596	0.0158
Ca. Methylacidiphilum	0.008978	0.06893	95.39	0.0126	0.02		Plectosphaerella	0.01002	0.01861	99.06	0.00615	0.0163
Polycyclovorans	0.008909	0.06839	95.46	0.0189	0.0075		Phaeosphaeria	0.009938	0.01845	99.08	0.00577	0.0152
Williamsia	0.008868	0.06808	95.53	0.0103	0.0181		Cystofilobasidium	0.009849	0.01829	99.1	0.0123	0.0133
Hyphomicrobium	0.008686	0.06668	95.59	0.0249	0.0222		Letendraea	0.009681	0.01798	99.12	0.00808	0.0135
Litorilinea	0.008623	0.0662	95.66	0.0204	0.0203		Microascus	0.009381	0.01742	99.14	0.0108	0.011
Crocinitomix	0.008565	0.06576	95.72	0.00987	0.0201		Ramicandelaber	0.009279	0.01723	99.15	0.0163	0.00442
Rhizobacter	0.008185	0.06283	95.79	0.00885	0.0201		Hypocrea	0.008932	0.01659	99.17	0.00904	0.011
Demequina	0.00816	0.06264	95.85	0.00596	0.0172		Cephaliophora	0.008803	0.01635	99.19	0.00981	0.00942
Prosthecobacter	0.008124	0.06237	95.91	0.0116	0.0169		Itersonilia	0.008724	0.0162	99.2	0.00596	0.0131
Phycisphaera	0.007766	0.05962	95.97	0.0114	0.0153		Cladorrhinum	0.008569	0.01591	99.22	0.0077	0.0112
Sulfurifustis	0.007766	0.05962	96.03	0.0115	0.0102		Cladobotryum	0.008525	0.01583	99.23	0.011	0.00769
Craurococcus	0.007593	0.05829	96.09	0.0108	0.00994		Podosphaera	0.008455	0.0157	99.25	0.0148	0.00308
Labilithrix	0.007471	0.05735	96.15	0.00763	0.0188		Paraphaeosphaeria	0.008262	0.01534	99.26	0.00635	0.0113
Legionella	0.007407	0.05686	96.2	0.0194	0.022		Penicillium	0.008	0.01486	99.28	0.0142	0.00865
Sediminibacterium	0.007375	0.05661	96.26	0.0066	0.0168		Dendryphion	0.007859	0.01459	99.29	0.00596	0.0113
Hydrogenophaga	0.007179	0.05511	96.32	0.00353	0.0144		Pilidium	0.0075	0.01393	99.31	0	0.015
Verrucomicrobium	0.007157	0.05494	96.37	0.00513	0.0152		Holtermannia	0.007257	0.01348	99.32	0.00885	0.00808
Sphingobium	0.00709	0.05443	96.42	0.00872	0.0137		Hypholoma	0.007194	0.01336	99.33	0.00635	0.0113
Clostridium_sensu_stricto_13	0.006992	0.05368	96.48	0.0126	0.00955		Cryptosporiopsis	0.006864	0.01275	99.35	0.0131	0.000769
Ca. Entotheonella	0.006991	0.05367	96.53	0.0106	0.0117		Waitea	0.006843	0.01271	99.36	0.00212	0.0117
Methyloversatilis	0.006968	0.05349	96.59	0.0108	0.00494		Hypomyces	0.006524	0.01211	99.37	0.00673	0.0075
Taibaiella	0.006583	0.05054	96.64	0.00647	0.0091		Dactylella	0.006451	0.01198	99.38	0.00308	0.0113
Terrimicrobium	0.006551	0.05029	96.69	0.00795	0.0156		Endogone	0.006165	0.01145	99.4	0.00423	0.00904
Amycolatopsis	0.006443	0.04946	96.74	0.00942	0.0091		Chalastospora	0.006065	0.01126	99.41	0.00231	0.011
Clostridium_sensu_stricto_1	0.006433	0.04939	96.78	0.013	0.0123		Eocronartium	0.006024	0.01119	99.42	0.00692	0.00538
Minicystis	0.006127	0.04703	96.83	0.0126	0.012		Monosporascus	0.005714	0.01061	99.43	0.000962	0.0106
Rhodanobacter	0.005998	0.04605	96.88	0.00577	0.00763		Bovista	0.005566	0.01034	99.44	0.00596	0.00577
Roseimicrobium	0.0059	0.0453	96.92	0.00872	0.015		Rhizophydium	0.005533	0.01028	99.45	0.00942	0.00269
Sanguibacter	0.005596	0.04296	96.97	0.00308	0.0106		Mycocentrospora	0.005383	0.009996	99.46	0.00962	0.00135
Lapillicoccus	0.005487	0.04213	97.01	0.00596	0.00712		Crocicreas	0.005281	0.009807	99.47	0.00269	0.00808
Candidatus_Koribacter	0.005484	0.0421	97.05	0.00654	0.00558		Trichomerium	0.005244	0.009738	99.48	0.00885	0.00173
Nocardia	0.005388	0.04136	97.09	0.00981	0.00872		Calycina	0.005229	0.009711	99.49	0.00154	0.00923
Azotobacter	0.005382	0.04132	97.13	0.00462	0.0066		Acicuseptoria	0.005056	0.009388	99.5	0.000577	0.00962
Turicibacter	0.005334	0.04095	97.17	0.00737	0.0114		Torula	0.004782	0.00888	99.51	0.00308	0.00692
Cryptosporangium	0.005204	0.03995	97.21	0.00968	0.00904		Morchella	0.004652	0.008639	99.52	0.000962	0.00846
Saccharothrix	0.004898	0.0376	97.25	0.00898	0.00603		Thelonectria	0.004564	0.008475	99.52	0.00423	0.00654
Kocuria	0.004892	0.03755	97.29	0.0034	0.00776		Arthrocatena	0.004519	0.008392	99.53	0	0.00904
Oxalicibacterium	0.004788	0.03676	97.33	0.00699	0.00782		Chalara	0.004331	0.008042	99.54	0.00346	0.00558
Anaerolinea	0.004645	0.03566	97.36	0.00532	0.00526		Paulisebacina	0.004212	0.007822	99.55	0.000962	0.0075
Nonomuraea	0.004538	0.03484	97.4	0.00519	0.00538		Chaetosphaeronema	0.004084	0.007583	99.56	0.000192	0.00808
Turneriella	0.004522	0.03471	97.43	0.00757	0.0121		Sporobolomyces	0.004058	0.007535	99.56	0.00481	0.00404
Alterococcus	0.004251	0.03263	97.46	0.00859	0.00346		Piriformospora	0.003935	0.007307	99.57	0.0025	0.00615
Algoriphagus	0.004195	0.03221	97.5	0.000641	0.00814		Paralepista	0.003865	0.007177	99.58	0.00423	0.00442
Lautropia	0.004172	0.03203	97.53	0.00288	0.00782		Dioszegia	0.003784	0.007026	99.59	0.00538	0.00269
Leadbetterella	0.004162	0.03195	97.56	0.00494	0.00436		Dictyosporium	0.003761	0.006985	99.59	0.00308	0.00539
Umezawaea	0.004126	0.03168	97.59	0.00539	0.00699		Capnobotryella	0.003746	0.006957	99.6	0.00731	0.000192
Altererythrobacter	0.004069	0.03124	97.62	0.0034	0.00705		Bullera	0.003702	0.006875	99.61	0.00423	0.00365
Phreatobacter	0.004024	0.03089	97.65	0.00885	0.0103		Tilletiopsis	0.00365	0.006778	99.61	0.00346	0.00462
Methylotenera	0.003989	0.03063	97.68	0.00455	0.00577		Cladophialophora	0.003454	0.006414	99.62	0.000962	0.00615
Asticcacaulis	0.003944	0.03028	97.71	0.00628	0.00615		Dissoconium	0.003423	0.006356	99.63	0.00539	0.00173
Oligoflexus	0.003941	0.03026	97.75	0.00372	0.00814		Pholiota	0.003362	0.006244	99.63	0.00385	0.00327
Allocatelliglobosispora	0.003928	0.03015	97.78	0.00539	0.00654		Crinipellis	0.003173	0.005892	99.64	0	0.00635
Sphingobacterium	0.003882	0.0298	97.81	0.00526	0.00327		Paecilomyces	0.003014	0.005597	99.64	0.0025	0.00385
Methylobacterium	0.003856	0.0296	97.83	0.00449	0.0082		Bolbitius	0.00297	0.005516	99.65	0.00308	0.00308
Mumia	0.003818	0.02931	97.86	0.00167	0.0066		Cortinarius	0.002937	0.005453	99.65	0.00365	0.00288
Micropruina	0.003726	0.0286	97.89	0.00359	0.00731		Camarosporium	0.002936	0.005453	99.66	0.000962	0.005
Filimonas	0.003632	0.02788	97.92	0.00365	0.00622		Aphanoascus	0.002744	0.005096	99.66	0.00231	0.00327
Flavihumibacter	0.003607	0.02769	97.95	0.00314	0.00673		Leucosporidiella	0.00273	0.005069	99.67	0.00288	0.00288
Hydrogenispora	0.003586	0.02753	97.98	0.00224	0.00545		Bulleromyces	0.002666	0.004951	99.67	0.00135	0.00423
Vulgatibacter	0.003581	0.02749	98	0.00648	0.00436		Glarea	0.002656	0.004931	99.68	0.00269	0.00288
Georgfuchsia	0.003559	0.02732	98.03	0.00583	0.00417		Remersonia	0.002641	0.004904	99.68	0.00404	0.00154
Angustibacter	0.003548	0.02724	98.06	0.00436	0.00654		Tomentella	0.002607	0.004842	99.69	0.00442	0.000962
Ca. Omnitrophus	0.003527	0.02708	98.08	0.00526	0.00487		Clitocella	0.002559	0.004753	99.69	0.000962	0.00423
Paeniglutamicibacter	0.003465	0.0266	98.11	0.0025	0.00545		Rhinocladiella	0.002504	0.004649	99.7	0.00308	0.00231
Inquilinus	0.003334	0.02559	98.14	0.00635	0.00301		Acrostalagmus	0.0025	0.004643	99.7	0.005	0
Longispora	0.003315	0.02545	98.16	0.00545	0.00532		Hebeloma	0.002497	0.004636	99.71	0.00385	0.00135
Novosphingobium	0.00328	0.02518	98.19	0.00199	0.00622		Geopyxis	0.002456	0.00456	99.71	0.000769	0.00423
Geodermatophilus	0.003266	0.02507	98.21	0.00474	0.00526		Rachicladosporium	0.0024	0.004457	99.72	0.00462	0.000192
Aureispira	0.00324	0.02487	98.24	0.00192	0.0059		Capronia	0.002396	0.00445	99.72	0.000385	0.00442
Polyangium	0.003215	0.02468	98.26	0.00385	0.00558		Flavoplaca	0.002391	0.00444	99.73	0.00462	0.000192
Blastopirellula	0.00317	0.02433	98.29	0.00558	0.00429		Deconica	0.002371	0.004402	99.73	0.000577	0.00423
Spirochaeta_2	0.003075	0.02361	98.31	0.00423	0.00583		Marasmiellus	0.002308	0.004285	99.73	0	0.00462
Coxiella	0.003075	0.0236	98.33	0.00519	0.00532		Westerdykella	0.002267	0.00421	99.74	0.0025	0.00212
Luteibacter	0.003063	0.02352	98.36	0.0034	0.00353		Cladosporium	0.002223	0.004128	99.74	0.00269	0.00192
Tagaea	0.003063	0.02351	98.38	0.0059	0.00365		Bipolaris	0.002197	0.004079	99.75	0.000192	0.00423
Rhodomicrobium	0.003059	0.02348	98.4	0.00442	0.00436		Minutisphaera	0.002175	0.004038	99.75	0.00115	0.00327
Oscillochloris	0.002991	0.02296	98.43	0.00455	0.00417		Lectera	0.00213	0.003956	99.76	0.00231	0.00212
Paeniclostridium	0.002973	0.02282	98.45	0.00378	0.00436		Rhexocercosporidium	0.002112	0.003921	99.76	0.00346	0.000962
Rickettsiella	0.002953	0.02267	98.47	0.00391	0.00269		Trichopeziza	0.002105	0.003908	99.76	0.00231	0.00212
Ferribacterium	0.002936	0.02254	98.5	0.00308	0.00359		Ampelomyces	0.002086	0.003873	99.77	0.00269	0.00154
Acidicaldus	0.002918	0.0224	98.52	0.00301	0.00397		Clitocybe	0.002056	0.003818	99.77	0.00115	0.00308
Ca. Odyssella	0.002866	0.022	98.54	0.00468	0.0059		Chaetomidium	0.002038	0.003784	99.77	0.00173	0.0025
Adhaeribacter	0.00277	0.02127	98.56	0.00109	0.00526		Mollisia	0.00203	0.00377	99.78	0.00288	0.00135
Oceanobacillus	0.002721	0.02089	98.58	0.00289	0.00333		Verrucaria	0.001983	0.003682	99.78	0.00308	0.000962
Rhodopirellula	0.002626	0.02016	98.6	0.0032	0.00519		Cyathus	0.00192	0.003565	99.79	0.00365	0.000192
Pilimelia	0.002611	0.02005	98.62	0.00365	0.00462		Hypoxylon	0.001916	0.003558	99.79	0.00269	0.00135
Bythopirellula	0.002601	0.01997	98.64	0.00436	0.00429		Omphalotus	0.001901	0.00353	99.79	0.000769	0.00308
Zymomonas	0.002575	0.01977	98.66	0.00346	0.00353		Macrophomina	0.001894	0.003516	99.8	0.000577	0.00327
Jahnella	0.002552	0.01959	98.68	0.00276	0.00436		Nematoctonus	0.00189	0.003509	99.8	0.00288	0.000962
Halomonas	0.002499	0.01918	98.7	0.0016	0.00417		Pseudogymnoascus	0.001872	0.003476	99.8	0.00115	0.00289
Panacagrimonas	0.002435	0.01869	98.72	0.00365	0.0041		Eucasphaeria	0.001827	0.003393	99.81	0	0.00365
Pseudolabrys	0.002424	0.01861	98.74	0.00397	0.00404		Cyberlindnera	0.001822	0.003383	99.81	0.00347	0.000192
Microcoleus	0.002388	0.01833	98.76	0.0025	0.00269		Alatospora	0.00182	0.003379	99.81	0.00346	0.000192
Mobilitalea	0.00233	0.01789	98.77	0.00334	0.00288		Volvariella	0.001798	0.003338	99.82	0.00212	0.00154
Sphaerimonospora	0.002319	0.0178	98.79	0.00231	0.00333		Entyloma	0.001783	0.00331	99.82	0.00154	0.00212
Brevifollis	0.002311	0.01775	98.81	0.00173	0.00442		Phomopsis	0.001768	0.003283	99.82	0.00192	0.00173
Nostoc	0.002288	0.01756	98.83	0.00192	0.00372		Lacrymaria	0.001749	0.003248	99.83	0.000962	0.00269
Rhodobacter	0.002261	0.01736	98.84	0.00301	0.00385		Heterobasidion	0.001724	0.0032	99.83	0.00135	0.00231
Comamonas	0.002252	0.01729	98.86	0.00308	0.00237		Erysiphe	0.001675	0.003111	99.83	0.00115	0.00231
Hymenobacter	0.002235	0.01716	98.88	0.00218	0.0034		Drechslera	0.001672	0.003104	99.84	0.00173	0.00173
Segetibacter	0.002225	0.01708	98.9	0.00173	0.00346		Phaeomoniella	0.001668	0.003097	99.84	0.000962	0.0025
Armatimonas	0.002216	0.01702	98.91	0.00237	0.00346		Udeniomyces	0.001635	0.003035	99.84	0.00327	0
Edaphobacter	0.002207	0.01694	98.93	0.0025	0.0025		Tolypocladium	0.001624	0.003015	99.84	0.00192	0.00154
Proteiniclasticum	0.002186	0.01678	98.95	0.00224	0.00224		Capnodium	0.001602	0.002974	99.85	0.00231	0.000962
Lutispora	0.00215	0.0165	98.96	0.00289	0.00179		Zymoseptoria	0.001602	0.002974	99.85	0.00154	0.00173
Bacteriovorax	0.002124	0.01631	98.98	0.00231	0.00295		Megacapitula	0.001594	0.00296	99.85	0.0025	0.000769
Sporacetigenium	0.001965	0.01509	98.99	0.00308	0.00263		Neobulgaria	0.001587	0.002946	99.86	0.0025	0.000769
Ancylobacter	0.001956	0.01502	99.01	0.00141	0.00359		Panaeolus	0.001583	0.002939	99.86	0.000577	0.00269
Neochlamydia	0.001949	0.01496	99.02	0.00212	0.0032		Mycoarthris	0.001583	0.002939	99.86	0.000962	0.00231
Luteimonas	0.001921	0.01475	99.04	0.000513	0.00346		Devriesia	0.001579	0.002933	99.87	0.00135	0.00192
BSV13	0.001874	0.01439	99.05	0.0016	0.0025		Pulvinula	0.001539	0.002857	99.87	0	0.00308
Ferrovibrio	0.001871	0.01436	99.07	0.00211	0.00301		Epichlo	0.001442	0.002678	99.87	0	0.00288
Acidobacterium	0.001859	0.01427	99.08	0.00192	0.00218		Hirsutella	0.001442	0.002678	99.87	0.00288	0
Emticicia	0.001858	0.01426	99.1	0.00115	0.00308		Sigarispora	0.001432	0.002658	99.88	0.000577	0.00231
Gracilibacter	0.001849	0.0142	99.11	0.00109	0.00276		Lecanicillium	0.001431	0.002658	99.88	0.00231	0.000577
Byssovorax	0.001833	0.01407	99.13	0.0016	0.00327		Leucosporidium	0.00142	0.002637	99.88	0.00192	0.000962
Trichococcus	0.00182	0.01397	99.14	0.00186	0.00192		Arthrobotrys	0.001328	0.002466	99.88	0.0025	0.000192
Paenarthrobacter	0.001819	0.01397	99.15	0.00109	0.00327		Microbotryum	0.001324	0.002459	99.89	0.00231	0.000385
Haloactinopolyspora	0.001795	0.01378	99.17	0.00231	0.00224		Nemania	0.001309	0.002431	99.89	0.00192	0.000769
Solitalea	0.00179	0.01374	99.18	0.00147	0.00295		Stagonospora	0.001291	0.002397	99.89	0.000577	0.00212
Rhodovastum	0.001731	0.01329	99.19	0.00205	0.00218		Curreya	0.00128	0.002376	99.89	0.000769	0.00192
Tepidisphaera	0.001633	0.01254	99.21	0.00237	0.00205		Xylaria	0.001213	0.002253	99.9	0.000385	0.00212
Propionicicella	0.001617	0.01242	99.22	0.0016	0.00212		Scleropezicula	0.001147	0.002129	99.9	0.00192	0.000385
Fontimonas	0.00161	0.01236	99.23	0.00154	0.0025		Delfinachytrium	0.001132	0.002102	99.9	0.00192	0.000385
Starkeya	0.001544	0.01185	99.24	0.00077	0.00282		Eudarluca	0.001132	0.002102	99.9	0.00154	0.000769
Clostridium_sensu_stricto_8	0.001524	0.0117	99.25	0.00167	0.00192		Thermomyces	0.001109	0.00206	99.9	0.00115	0.00115
Tumebacillus	0.001509	0.01158	99.27	0.00205	0.00154		Kuehneromyces	0.001095	0.002033	99.91	0.00135	0.000962
Perlucidibaca	0.001487	0.01141	99.28	0.00141	0.00173		Neonectria	0.001095	0.002033	99.91	0.00115	0.00115
Roseococcus	0.001477	0.01134	99.29	0.00109	0.00224		Galerina	0.001058	0.001964	99.91	0	0.00212
Ca. Protochlamydia	0.001462	0.01122	99.3	0.00199	0.00186		Peziza	0.001054	0.001957	99.91	0.00192	0.000192
Fusibacter	0.001439	0.01104	99.31	0.00135	0.00167		Spirosphaera	0.001047	0.001944	99.91	0.00192	0.000192
Cohnella	0.001425	0.01094	99.32	0.00173	0.00173		Entophlyctis	0.001036	0.001923	99.92	0.00135	0.00077
Oceanicella	0.001395	0.01071	99.33	0.00128	0.00199		Wardomyces	0.001036	0.001923	99.92	0.000769	0.00135
Desulfosporosinus	0.001395	0.01071	99.34	0.00173	0.00147		Protrudomyces	0.001036	0.001923	99.92	0.000385	0.00173
Actinoallomurus	0.00133	0.01021	99.35	0.00141	0.00154		Stemphylium	0.001021	0.001895	99.92	0.00115	0.000962
Saccharopolyspora	0.001308	0.01004	99.36	0.00141	0.00173		Psoroglaena	0.0009616	0.001786	99.92	0	0.00192
Blastomonas	0.001296	0.009946	99.37	0.000513	0.00231		Phialocephala	0.0009615	0.001786	99.93	0	0.00192
Spirosoma	0.00126	0.009672	99.38	0.00115	0.00199		Occultifur	0.0009542	0.001772	99.93	0.000385	0.00154
Undibacterium	0.001257	0.009653	99.39	0.00192	0.00115		Melanoleuca	0.0009541	0.001772	99.93	0.00173	0.000192
Simiduia	0.001225	0.009407	99.4	0.000641	0.00212		Pyrenophora	0.0009467	0.001758	99.93	0.000577	0.00135
Longimicrobium	0.001199	0.009207	99.41	0.00115	0.00135		Lactarius	0.0009467	0.001758	99.93	0.000192	0.00173
Sedimentibacter	0.001198	0.009198	99.42	0.000641	0.00186		Scolecobasidium	0.0008657	0.001608	99.93	0	0.00173
Paraclostridium	0.001182	0.009075	99.43	0.00179	0.000769		Clavulina	0.0008654	0.001607	99.94	0	0.00173
Niabella	0.001175	0.009018	99.44	0.000449	0.00199		Lecania	0.0008595	0.001596	99.94	0.00135	0.000385
Hydrocarboniphaga	0.001166	0.008954	99.45	0.00128	0.00147		Veronaea	0.0008543	0.001586	99.94	0.00154	0.000192
Clostridium_sensu_stricto_10	0.001144	0.008782	99.46	0.00128	0.00128		Neopeckia	0.0008543	0.001586	99.94	0.000192	0.00154
Chitinibacter	0.001134	0.008708	99.47	0.000128	0.00218		Marasmius	0.0008506	0.001579	99.94	0.000192	0.00154
Pleomorphomonas	0.001131	0.008686	99.47	0.000641	0.00199		Volvopluteus	0.0007694	0.001429	99.94	0	0.00154
Terrisporobacter	0.001129	0.008669	99.48	0.00141	0.00141		Mycothermus	0.0007584	0.001408	99.95	0.000962	0.000577
Proteiniphilum	0.001118	0.008584	99.49	0.00205	0.000192		Oidiodendron	0.0007544	0.001401	99.95	0.00135	0.000192
Ammoniphilus	0.001034	0.00794	99.5	0.00109	0.00141		Mrakiella	0.0007509	0.001394	99.95	0.000577	0.000962
Sporomusa	0.001024	0.007865	99.51	0.000898	0.00128		Xylodon	0.0006731	0.00125	99.95	0	0.00135
Epilithonimonas	0.001013	0.007778	99.51	0.000192	0.00192		Crepidotus	0.0006731	0.00125	99.95	0.00135	0
Denitratisoma	0.001006	0.007722	99.52	0.00167	0.000641		Zalerion	0.0006731	0.00125	99.95	0.00135	0
Glycomyces	0.0009946	0.007635	99.53	0.00154	0.000961		Laccaria	0.0006731	0.00125	99.95	0	0.00135
Telmatocola	0.0009936	0.007628	99.54	0.000577	0.00173		Bulgaria	0.0006694	0.001243	99.95	0.00115	0.000192
Myxococcus	0.0009925	0.007619	99.55	0.00122	0.000962		Postia	0.000662	0.001229	99.96	0.000769	0.000577
Acidothermus	0.0009837	0.007552	99.55	0.00109	0.000961		Dothistroma	0.0006547	0.001216	99.96	0.000577	0.000769
Vogesella	0.0009713	0.007457	99.56	0.00167	0.00032		Torrubiella	0.0005769	0.001071	99.96	0	0.00115
Crossiella	0.0009465	0.007266	99.57	0.00122	0.000897		Coniophora	0.0005769	0.001071	99.96	0	0.00115
Terriglobus	0.0009442	0.007249	99.58	0.000705	0.00128		Shiraia	0.0005769	0.001071	99.96	0	0.00115
Fonticella	0.0009405	0.00722	99.58	0.000774	0.00122		Coniolariella	0.0005769	0.001071	99.96	0	0.00115
Modestobacter	0.0009046	0.006945	99.59	0.00135	0.000641		Golovinomyces	0.0005732	0.001064	99.96	0.000192	0.000962
I-8	0.0008554	0.006567	99.6	0.00147	0.000384		Arthrographis	0.0005695	0.001058	99.96	0.000385	0.000769
Sporosarcina	0.000853	0.006549	99.6	0.00115	0.000769		Harpophora	0.0005695	0.001058	99.96	0.000769	0.000385
Ca. Amoebophilus	0.0008431	0.006473	99.61	0.000513	0.00135		Tricholoma	0.0005658	0.001051	99.97	0.000192	0.000962
Clostridium_sensu_stricto_12	0.0008357	0.006416	99.62	0.000577	0.00122		Tilletia	0.0005548	0.00103	99.97	0.000385	0.000769
Mycoavidus	0.0007643	0.005867	99.62	0.000641	0.00115		Fuscoporia	0.0004809	0.0008929	99.97	0.000962	0
Geminicoccus	0.0007432	0.005705	99.63	0.000513	0.00115		Brachyphoris	0.0004808	0.0008928	99.97	0.000962	0
Ca. Methylomirabilis	0.0007372	0.005659	99.63	0	0.00147		Bensingtonia	0.0004808	0.0008928	99.97	0	0.000962
Paucimonas	0.0007235	0.005554	99.64	0.000897	0.000705		Leptosphaeria	0.0004808	0.0008928	99.97	0.000962	0
Granulicella	0.0007187	0.005517	99.64	0.00122	0.000256		Rutstroemia	0.0004808	0.0008928	99.97	0	0.000962
Achromobacter	0.0007002	0.005375	99.65	6.4e-05	0.00135		Calvatia	0.0004808	0.0008928	99.97	0	0.000962
Variovorax	0.0006964	0.005346	99.65	0.000513	0.00103		Pucciniastrum	0.0004808	0.0008928	99.97	0	0.000962
Anaerospora	0.0006944	0.005331	99.66	0.000578	0.000897		Hymenogaster	0.0004771	0.0008859	99.97	0.000192	0.000769
Lacibacter	0.0006902	0.005299	99.66	0.000577	0.000961		Calcarisporium	0.0004734	0.0008791	99.97	0.000385	0.000577
Clostridium_sensu_stricto_3	0.0006643	0.0051	99.67	0.00109	0.000384		Stephanonectria	0.0004734	0.0008791	99.98	0.000385	0.000577
Xanthomonas	0.0006631	0.005091	99.68	0.000577	0.000833		Arthropsis	0.0003847	0.0007143	99.98	0.000769	0
Aureimonas	0.0006583	0.005054	99.68	0.000641	0.000769		Inocybe	0.0003847	0.0007143	99.98	0	0.000769
Kaistia	0.0006506	0.004995	99.69	0.000641	0.000833		Wallemia	0.0003847	0.0007143	99.98	0	0.000769
Clostridium_sensu_stricto_9	0.0006396	0.00491	99.69	0.00103	0.000384		Ochroconis	0.0003847	0.0007143	99.98	0.000769	0
Parvibaculum	0.0006187	0.00475	99.69	0.000961	0.000448		Gymnopilus	0.0003846	0.0007142	99.98	0	0.000769
Nocardiopsis	0.0006064	0.004655	99.7	0.000705	0.000577		Corticium	0.0003846	0.0007142	99.98	0	0.000769
Friedmanniella	0.0006063	0.004654	99.7	0.000641	0.000641		Anguillospora	0.0003846	0.0007142	99.98	0.000769	0
Hansschlegelia	0.0005941	0.004561	99.71	0.000385	0.000897		Calcarisporiella	0.0003846	0.0007142	99.98	0.000769	0
Ureibacillus	0.0005928	0.004551	99.71	0.000449	0.000833		Pectenia	0.0003846	0.0007142	99.98	0.000769	0
Nodularia	0.0005926	0.00455	99.72	0.000641	0.000705		Erythrobasidium	0.0003846	0.0007142	99.98	0.000769	0
Pigmentiphaga	0.0005854	0.004494	99.72	0.000448	0.000833		Erythricium	0.0003846	0.0007142	99.98	0	0.000769
Halocella	0.0005767	0.004428	99.73	0.000513	0.000769		Leptospora	0.0003846	0.0007142	99.98	0	0.000769
Solimonas	0.0005533	0.004248	99.73	0.000769	0.000448		Thielaviopsis	0.000381	0.0007074	99.98	0.000577	0.000192
Ca. Captivus	0.000552	0.004238	99.74	0.000512	0.000769		Melampsora	0.0003809	0.0007073	99.99	0.000192	0.000577
Leucobacter	0.0005485	0.004211	99.74	0.000833	0.000384		Chlorophyllum	0.0003774	0.0007008	99.99	0.000577	0.000192
Cellulosilyticum	0.0005361	0.004115	99.74	0.000641	0.000577		Ganoderma	0.0003773	0.0007006	99.99	0.000385	0.000385
Magnetospirillum	0.0005348	0.004106	99.75	0.00032	0.000833		Lalaria	0.0003772	0.0007005	99.99	0.000385	0.000385
Desulfobulbus	0.000514	0.003946	99.75	0.000449	0.000641		Hyphodiscus	0.0003735	0.0006936	99.99	0.000192	0.000577
Anaerosporomusa	0.0005127	0.003936	99.76	0	0.00103		Hannaella	0.0002888	0.0005362	99.99	0.000578	0
Clostridium_sensu_stricto_5	0.0005016	0.003851	99.76	0.00032	0.000769		Hemimycena	0.0002885	0.0005358	99.99	0	0.000577
Lachnoclostridium	0.000499	0.00383	99.76	0.000448	0.000705		Hohenbuehelia	0.0002885	0.0005357	99.99	0	0.000577
Georgenia	0.0004942	0.003794	99.77	0.000192	0.000833		Microcera	0.0002885	0.0005357	99.99	0.000577	0
Ca. Metachlamydia	0.0004929	0.003784	99.77	0.00032	0.000769		Melampsoridium	0.0002885	0.0005357	99.99	0	0.000577
Pontibacter	0.0004819	0.0037	99.77	0.000577	0.000449		Claviceps	0.000285	0.0005292	99.99	0.000385	0.000192
Chitinimonas	0.0004808	0.003691	99.78	0	0.000962		Phallus	0.0002848	0.0005288	99.99	0.000192	0.000385
Shewanella	0.0004808	0.003691	99.78	0.000962	0		Physcia	0.0002811	0.000522	99.99	0.000192	0.000385
Catelliglobosispora	0.0004326	0.003321	99.79	0.000577	0.00032		Parascedosporium	0.0001925	0.0003575	99.99	0.000385	0
Paludibacter	0.0004019	0.003085	99.79	0.000513	0.000321		Tubeufia	0.0001924	0.0003574	99.99	0	0.000385
Polymorphobacter	0.0003967	0.003046	99.79	0.000256	0.000577		Gyrodon	0.0001923	0.0003571	99.99	0.000385	0
Oxobacter	0.0003944	0.003028	99.79	0.00032	0.000513		Odontia	0.0001923	0.0003571	99.99	0.000385	0
Thermobacillus	0.0003931	0.003018	99.8	0.000448	0.000384		Cyathicula	0.0001923	0.0003571	99.99	0	0.000385
Rickettsia	0.0003908	0.003	99.8	0.000256	0.000577		Lopadostoma	0.0001923	0.0003571	99.99	0.000385	0
Ca. Soleaferrea	0.0003894	0.00299	99.8	0.000448	0.000385		Trichophyton	0.0001923	0.0003571	99.99	0	0.000385
Larkinella	0.0003846	0.002953	99.81	0	0.000769		Suillus	0.0001923	0.0003571	100	0	0.000385
Solibacillus	0.0003845	0.002952	99.81	0.000385	0.000448		Serpula	0.0001923	0.0003571	100	0	0.000385
Alkanibacter	0.0003772	0.002896	99.81	0.000641	0.000128		Ripartites	0.0001923	0.0003571	100	0	0.000385
Filomicrobium	0.0003771	0.002895	99.82	0.000192	0.000577		Gibellula	0.0001923	0.0003571	100	0	0.000385
Salinispira	0.0003735	0.002867	99.82	0.000256	0.000513		Absidia	0.0001923	0.0003571	100	0.000385	0
Pseudogracilibacillus	0.000371	0.002848	99.82	0.000513	0.000256		Flagelloscypha	0.0001923	0.0003571	100	0	0.000385
Alkalibacter	0.0003672	0.002819	99.82	0.000384	0.000384		Biscogniauxia	0.0001923	0.0003571	100	0	0.000385
Limnobacter	0.0003624	0.002782	99.83	0.000192	0.000577		Pseudophialophora	0.0001886	0.0003503	100	0.000192	0.000192
Aquabacterium	0.0003624	0.002782	99.83	0.000192	0.000577		Bartalinia	0.0001886	0.0003502	100	0.000192	0.000192
Corallococcus	0.0003574	0.002744	99.83	0.000449	0.00032		Anthostomella	9.617e-05	0.0001786	100	0	0.000192
Pelosinus	0.0003574	0.002744	99.83	0.00032	0.000449		Endoconidioma	9.615e-05	0.0001786	100	0	0.000192
Lacibacterium	0.0003451	0.00265	99.84	0.000128	0.000577		Mucor	9.615e-05	0.0001786	100	0.000192	0
Chiayiivirga	0.0003426	0.00263	99.84	6.4e-05	0.000641		Arachnomyces	9.615e-05	0.0001786	100	0.000192	0
Quadrisphaera	0.000339	0.002602	99.84	0.000256	0.000449		Derxomyces	9.615e-05	0.0001786	100	0	0.000192
Arcticibacter	0.0003352	0.002573	99.85	0.00032	0.000384		Cystobasidium	9.615e-05	0.0001786	100	0	0.000192
Rubellimicrobium	0.0003352	0.002573	99.85	0.000257	0.000448		Tricholomella	9.615e-05	0.0001786	100	0.000192	0
Roseiarcus	0.0003119	0.002394	99.85	0.000128	0.000513		Kretzschmaria	9.615e-05	0.0001786	100	0	0.000192
Shimazuella	0.0003106	0.002384	99.85	0.000384	0.000256		Setophaeosphaeria	9.615e-05	0.0001786	100	0	0.000192
Pseudofulvimonas	0.0003057	0.002347	99.85	0.000385	0.000256		Ramichloridium	9.615e-05	0.0001786	100	0	0.000192
Caldicoprobacter	0.0003056	0.002346	99.86	0.000128	0.000513		Pringsheimia	9.615e-05	0.0001786	100	0.000192	0
Fimbriimonas	0.0003006	0.002308	99.86	0.000256	0.000384		Pestalotiopsis	9.615e-05	0.0001786	100	0	0.000192
Ktedonobacter	0.0002885	0.002215	99.86	0	0.000577
Eoetvoesia	0.0002848	0.002186	99.86	0.000385	0.000192
Rheinheimera	0.0002835	0.002176	99.87	0.000128	0.000449
Phormidium	0.0002834	0.002176	99.87	6.4e-05	0.000513
Ca. Endoecteinascidia	0.0002811	0.002158	99.87	0.000449	0.000128
Rhodocytophaga	0.000281	0.002157	99.87	6.4e-05	0.000513
Thermoflavimicrobium	0.0002735	0.0021	99.87	0.000128	0.000448
Xenorhabdus	0.0002564	0.001968	99.88	0.000513	0
Flexibacter	0.0002527	0.00194	99.88	0.000192	0.000321
Euzebya	0.0002502	0.001921	99.88	0.000449	6.4e-05
Catenulispora	0.000244	0.001873	99.88	0.000256	0.000256
Symbiobacterium	0.0002377	0.001825	99.88	0.00032	0.000192
Haliscomenobacter	0.0002243	0.001722	99.89	0	0.000449
Proteiniborus	0.0002243	0.001722	99.89	0.000449	0
Dietzia	0.0002194	0.001684	99.89	6.4e-05	0.000385
Thermopolyspora	0.0002194	0.001684	99.89	6.4e-05	0.000385
Runella	0.0002193	0.001684	99.89	0.000192	0.000256
Phytohabitans	0.0002181	0.001674	99.89	0.000384	6.4e-05
Amphiplicatus	0.0002181	0.001674	99.9	0.000384	6.4e-05
Acetivibrio	0.0002169	0.001665	99.9	0.000128	0.000321
Tistlia	0.0002169	0.001665	99.9	0.00032	0.000128
Asanoa	0.0002094	0.001607	99.9	0.000192	0.000256
Andreprevotia	0.0001923	0.001476	99.9	0	0.000385
Enterorhabdus	0.0001923	0.001476	99.9	0	0.000385
Macellibacteroides	0.0001899	0.001458	99.91	0.000256	0.000128
Geothrix	0.0001898	0.001457	99.91	0.000128	0.000256
Actinospica	0.0001898	0.001457	99.91	0.00032	6.4e-05
Arcobacter	0.0001885	0.001447	99.91	6.4e-05	0.00032
Alkaliphilus	0.0001885	0.001447	99.91	0.00032	6.4e-05
Cupriavidus	0.0001873	0.001438	99.91	0.000128	0.000256
Ca. Mesochlamydia	0.0001861	0.001429	99.91	0.000192	0.000192
Thermoactinomyces	0.0001853	0.001423	99.92	0.000257	0.000128
Brevibacillus	0.0001848	0.001419	99.92	0.000192	0.000192
Alkanindiges	0.0001848	0.001419	99.92	0.000192	0.000192
Smaragdicoccus	0.0001823	0.001399	99.92	0.000256	0.000128
Azonexus	0.000181	0.00139	99.92	0.000192	0.000192
Moheibacter	0.0001603	0.001231	99.92	0.000321	0
Beggiatoa	0.0001603	0.00123	99.92	0.000321	0
Deinococcus	0.0001603	0.00123	99.92	0.000321	0
Aquamicrobium	0.0001602	0.00123	99.93	0	0.00032
Candidatus_Endomicrobium	0.0001602	0.00123	99.93	0	0.00032
Herbaspirillum	0.0001602	0.00123	99.93	0	0.00032
Thermomonospora	0.0001602	0.00123	99.93	0	0.00032
Salinispora	0.0001578	0.001212	99.93	0.000257	6.4e-05
Pasteuria	0.0001577	0.001211	99.93	6.4e-05	0.000256
Thiobacillus	0.0001566	0.001202	99.93	0.000192	0.000128
Erysipelatoclostridium	0.0001566	0.001202	99.93	0.000192	0.000128
Ammoniibacillus	0.0001565	0.001201	99.94	6.4e-05	0.000256
Sarcina	0.0001565	0.001201	99.94	0.000128	0.000192
Ca. Gigarickettsia	0.0001565	0.001201	99.94	6.4e-05	0.000256
Verminephrobacter	0.0001565	0.001201	99.94	6.4e-05	0.000256
Leeia	0.0001553	0.001192	99.94	0.000192	0.000128
Planifilum	0.0001527	0.001172	99.94	0.000128	0.000192
Rhizocola	0.0001285	0.0009862	99.94	0.000257	0
Empedobacter	0.0001282	0.0009842	99.94	0	0.000256
Bergeyella	0.0001282	0.000984	99.94	0	0.000256
Ca. Chloroploca	0.0001282	0.000984	99.95	0	0.000256
Aminobacter	0.0001282	0.000984	99.95	0	0.000256
Phycicoccus	0.0001282	0.000984	99.95	0	0.000256
Leptolyngbya	0.0001281	0.0009832	99.95	0	0.000256
Saccharomonospora	0.0001258	0.0009658	99.95	0.000128	0.000128
Anaerosporobacter	0.0001258	0.0009658	99.95	0.000128	0.000128
Exiguobacterium	0.0001257	0.0009651	99.95	6.4e-05	0.000192
Enterococcus	0.0001257	0.0009651	99.95	6.4e-05	0.000192
Staphylococcus	0.0001257	0.0009651	99.95	0.000192	6.4e-05
Tyzzerella_3	0.0001257	0.0009651	99.95	6.4e-05	0.000192
Krasilnikovia	0.0001257	0.0009651	99.96	6.4e-05	0.000192
Ca. Renichlamydia	9.616e-05	0.0007382	99.96	0.000192	0
Rubrivivax	9.616e-05	0.0007382	99.96	0.000192	0
AKIW659	9.615e-05	0.0007382	99.96	0	0.000192
Azospirillum	9.615e-05	0.0007382	99.96	0.000192	0
Belnapia	9.615e-05	0.0007382	99.96	0.000192	0
Deefgea	9.615e-05	0.0007382	99.96	0.000192	0
Methylocaldum	9.615e-05	0.0007382	99.96	0	0.000192
Candidatus_Finniella	9.615e-05	0.0007382	99.96	0	0.000192
Methylobacillus	9.606e-05	0.0007374	99.96	0.000192	0
Estrella	9.606e-05	0.0007374	99.96	0	0.000192
Ca. Cardinium	9.606e-05	0.0007374	99.96	0	0.000192
Desemzia	9.492e-05	0.0007287	99.96	0.000128	6.4e-05
Risungbinella	9.492e-05	0.0007287	99.96	6.4e-05	0.000128
Chishuiella	9.492e-05	0.0007287	99.97	0.000128	6.4e-05
Olsenella	9.492e-05	0.0007287	99.97	0.000128	6.4e-05
Agaricicola	9.359e-05	0.0007185	99.97	6.4e-05	0.000128
Stackebrandtia	9.359e-05	0.0007185	99.97	0.000128	6.4e-05
Limnochorda	9.359e-05	0.0007185	99.97	0.000128	6.4e-05
Cerasibacillus	9.359e-05	0.0007185	99.97	0.000128	6.4e-05
Phytomonospora	9.359e-05	0.0007185	99.97	6.4e-05	0.000128
Nibribacter	9.359e-05	0.0007185	99.97	6.4e-05	0.000128
Nitrosomonas	9.359e-05	0.0007185	99.97	0.000128	6.4e-05
Diplosphaera	9.359e-05	0.0007185	99.97	0.000128	6.4e-05
Cellulosimicrobium	6.413e-05	0.0004924	99.97	0.000128	0
Aliihoeflea	6.413e-05	0.0004924	99.97	0.000128	0
Acidiphilium	6.413e-05	0.0004924	99.97	0	0.000128
Ornithinibacter	6.413e-05	0.0004924	99.97	0	0.000128
Gottschalkia	6.413e-05	0.0004924	99.97	0	0.000128
Streptococcus	6.413e-05	0.0004924	99.98	0	0.000128
Pelotomaculum	6.413e-05	0.0004924	99.98	0	0.000128
Rubritepida	6.413e-05	0.0004924	99.98	0	0.000128
Clostridium_sensu_stricto_7	6.413e-05	0.0004924	99.98	0.000128	0
Epulopiscium	6.413e-05	0.0004924	99.98	0.000128	0
Ruminococcus_1	6.413e-05	0.0004924	99.98	0	0.000128
Rhodopseudomonas	6.413e-05	0.0004924	99.98	0	0.000128
Ruminiclostridium	6.413e-05	0.0004924	99.98	0	0.000128
Virgibacillus	6.413e-05	0.0004924	99.98	0.000128	0
Rhodoblastus	6.413e-05	0.0004924	99.98	0	0.000128
Peptoclostridium	6.413e-05	0.0004924	99.98	0.000128	0
Aneurinibacillus	6.413e-05	0.0004924	99.98	0.000128	0
Tissierella	6.413e-05	0.0004924	99.98	0.000128	0
Thermobifida	6.413e-05	0.0004924	99.98	0	0.000128
Xanthobacter	6.404e-05	0.0004916	99.98	0	0.000128
Azoarcus	6.404e-05	0.0004916	99.98	0	0.000128
Chloronema	6.404e-05	0.0004916	99.98	0	0.000128
Actinotalea	6.404e-05	0.0004916	99.98	0	0.000128
Senegalimassilia	6.404e-05	0.0004916	99.98	0	0.000128
Truepera	6.404e-05	0.0004916	99.98	0.000128	0
Methylobacter	6.404e-05	0.0004916	99.98	0	0.000128
Mogibacterium	6.404e-05	0.0004916	99.99	0	0.000128
Pseudoxanthobacter	6.404e-05	0.0004916	99.99	0	0.000128
Rufibacter	6.404e-05	0.0004916	99.99	0	0.000128
Ramlibacter	6.404e-05	0.0004916	99.99	0.000128	0
Roseateles	6.281e-05	0.0004822	99.99	6.4e-05	6.4e-05
Anaerofustis	6.281e-05	0.0004822	99.99	6.4e-05	6.4e-05
Leptospira	6.281e-05	0.0004822	99.99	6.4e-05	6.4e-05
Allochromatium	6.281e-05	0.0004822	99.99	6.4e-05	6.4e-05
Desulfitobacterium	6.281e-05	0.0004822	99.99	6.4e-05	6.4e-05
Arcicella	6.281e-05	0.0004822	99.99	6.4e-05	6.4e-05
Spirobacillus	6.281e-05	0.0004822	99.99	6.4e-05	6.4e-05
Dichotomicrobium	6.281e-05	0.0004822	99.99	6.4e-05	6.4e-05
Acidisphaera	6.281e-05	0.0004822	99.99	6.4e-05	6.4e-05
Methylomicrobium	6.281e-05	0.0004822	99.99	6.4e-05	6.4e-05
Syntrophaceticus	6.281e-05	0.0004822	99.99	6.4e-05	6.4e-05
Desulfotomaculum	6.281e-05	0.0004822	99.99	6.4e-05	6.4e-05
Rubrivirga	6.281e-05	0.0004822	99.99	6.4e-05	6.4e-05
Lactococcus	3.202e-05	0.0002458	99.99	6.4e-05	0
Sphaerisporangium	3.202e-05	0.0002458	99.99	6.4e-05	0
Thermincola	3.202e-05	0.0002458	99.99	0	6.4e-05
Zoogloea	3.202e-05	0.0002458	99.99	0	6.4e-05
Fibrella	3.202e-05	0.0002458	99.99	0	6.4e-05
Pseudoclavibacter	3.202e-05	0.0002458	99.99	0	6.4e-05
Stella	3.202e-05	0.0002458	99.99	0	6.4e-05
Allobaculum	3.202e-05	0.0002458	100	0	6.4e-05
Actinopolymorpha	3.202e-05	0.0002458	100	0	6.4e-05
Micrococcus	3.202e-05	0.0002458	100	6.4e-05	0
Janthinobacterium	3.202e-05	0.0002458	100	6.4e-05	0
Gordonia	3.202e-05	0.0002458	100	0	6.4e-05
Ca. Paenicardinium	3.202e-05	0.0002458	100	0	6.4e-05
Procabacter	3.202e-05	0.0002458	100	6.4e-05	0
Adlercreutzia	3.202e-05	0.0002458	100	0	6.4e-05
Wolbachia	3.202e-05	0.0002458	100	6.4e-05	0
Persicitalea	3.202e-05	0.0002458	100	6.4e-05	0
Pseudarthrobacter	3.202e-05	0.0002458	100	0	6.4e-05
Anaerosinus	3.202e-05	0.0002458	100	6.4e-05	0
Cellulosibacter	3.202e-05	0.0002458	100	6.4e-05	0
Erythrobacter	3.202e-05	0.0002458	100	0	6.4e-05
Cnuella	3.202e-05	0.0002458	100	6.4e-05	0
Verticia	3.202e-05	0.0002458	100	6.4e-05	0
Piscinibacter	3.202e-05	0.0002458	100	6.4e-05	0
Acidovorax	3.202e-05	0.0002458	100	0	6.4e-05
Geobacillus	3.202e-05	0.0002458	100	0	6.4e-05
Dysgonomonas	3.202e-05	0.0002458	100	6.4e-05	0
Clostridium_sensu_stricto_2	3.202e-05	0.0002458	100	6.4e-05	0
