# Supplementary material for: Land-Use Intensity Rather Than Plant Functional Identity Shapes Bacterial and Fungal Rhizosphere Communities
Source: Front Microbiol. 2018 Nov 20;9:2711. doi: 10.3389/fmicb.2018.02711 (PMC6255942; doi:10.3389/fmicb.2018.02711)
Supplement: Supplementary file 3 [file Table_2.xlsx]

## Sheet: Spearman_rank_correlation table
Supplementary Table S4: Spearman's rank correlation matrix and correlation significance of relevant variables.
	BS bacteria richness	RS bacteria richness	BS fungi richness	RS fungi richness	DW leaves	DW shoot	DW root	RDMC	Rvol	C root	N root	P root	Mg root	Ca root	K root	LUI	Soil pH	Soil C/N ratio	PAP	TP	Plant productivity	NP richness	NP cover
BS bacteria richness	1
	0.0029331
RS bacteria richness	0.41	1
	0.0029331	0.0029331
BS fungi richness	0.33	0.15	1
	0.016461	0.30781	0.0029331
RS fungi richness	0.2	0.4	0.43	1
	0.15959	0.0036506	0.0014672	0.0029331
DW leaves	-0.34	-0.08	0.04	0.2	1
	0.015073	0.57223	0.75828	0.15127	0.0029331
DW shoot	0.04	0.39	0.22	0.07	-0.09	1
	0.77313	0.0052026	0.12194	0.63214	0.52184	0.0029331
DW root	-0.07	0.11	0.2	0.1	0.35	0.11	1
	0.64576	0.44352	0.15254	0.49437	0.012391	0.44107	0.0029331
RDMC	-0.06	0.22	0.26	0.26	0.12	0.25	0.14	1
	0.70064	0.11686	0.060577	0.065737	0.40661	0.075868	0.31591	0.0029331
Rvol	-0.11	-0.22	0.03	0	0.27	-0.19	0.52	-0.15	1
	0.45536	0.12042	0.85569	0.98994	0.060031	0.18541	9.0447e-05	0.28802	0.0029331
C root	-0.07	0.06	-0.25	0.04	0.08	0.06	-0.43	-0.03	-0.34	1
	0.63264	0.69502	0.072778	0.76909	0.58853	0.68959	0.0017846	0.82488	0.014337	0.0029331
N root	0.1	-0.05	0.18	0.26	0.07	-0.11	-0.26	0.01	-0.23	0.27	1
	0.46695	0.74701	0.21363	0.061004	0.641	0.42515	0.064331	0.94172	0.099427	0.05659	0.0029331
P root	0.06	-0.07	0.14	0.06	0.06	-0.16	-0.18	0.16	-0.29	0.3	0.64	1
	0.6783	0.61985	0.33477	0.68197	0.68665	0.25807	0.19757	0.25501	0.04219	0.029955	3.3934e-07	0.0029331
Mg root	-0.01	-0.07	0.1	0	0.12	-0.32	0.04	0.07	0.21	-0.19	0.31	0.25	1
	0.93921	0.6437	0.49783	0.98542	0.41731	0.022885	0.76744	0.6039	0.13799	0.18397	0.026262	0.074283	0.0029331
Ca root	0.1	-0.07	0.01	-0.11	-0.1	-0.2	-0.21	-0.07	-0.07	0.1	0.26	0.47	0.17	1
	0.46423	0.63849	0.96707	0.4555	0.47477	0.16772	0.1373	0.6266	0.6101	0.47048	0.068962	0.0004417	0.23822	0.0029331
K root	-0.07	-0.14	-0.08	-0.13	0.06	-0.25	-0.23	0.1	-0.37	0.4	0.55	0.84	0.36	0.45	1
	0.60787	0.31928	0.5846	0.37214	0.66081	0.073874	0.1001	0.49183	0.0078124	0.0032906	2.7257e-05	2.5707e-14	0.0085069	0.00084997	0.0029331
LUI	0.04	0.05	0.12	-0.19	-0.01	0.18	0.42	0.22	-0.12	-0.23	-0.03	0.17	-0.01	0	0.08	1
	0.78005	0.75101	0.40748	0.17115	0.96163	0.21661	0.0021172	0.11783	0.41624	0.10596	0.84614	0.22822	0.94273	0.97652	0.58935	0.0029331
Soil pH	-0.21	-0.31	-0.29	-0.42	0.1	-0.19	-0.05	0.16	0.06	0.07	-0.25	0	0.09	0.2	0.04	0	1
	0.14653	0.026682	0.04164	0.0024023	0.50246	0.17387	0.71666	0.25242	0.66844	0.63731	0.08048	0.98813	0.51248	0.15124	0.77592	0.97363	0.0029331
Soil C/N ratio	0.22	0.18	-0.31	0.02	-0.21	-0.09	-0.36	-0.28	-0.08	0.28	-0.08	-0.2	-0.25	-0.04	-0.09	-0.56	-0.12	1
	0.11836	0.19828	0.029036	0.88863	0.13292	0.52629	0.010324	0.045004	0.59406	0.048339	0.59736	0.14907	0.071699	0.7574	0.51556	1.8888e-05	0.39824	0.0029331
PAP	0.08	-0.07	0.28	0.06	-0.28	0.36	0.15	0.14	-0.15	-0.17	0.12	0.15	-0.24	0.04	0.05	0.36	-0.35	-0.4	1
	0.56644	0.61395	0.048635	0.65804	0.049874	0.0095235	0.30415	0.33055	0.29993	0.22015	0.39085	0.30068	0.087475	0.78644	0.70549	0.010101	0.012246	0.0037644	0.0029331
TP	0.22	-0.03	0.44	0.07	-0.02	0.18	0.2	0.35	-0.01	-0.13	0.21	0.26	0.04	0.01	0.04	0.4	0.13	-0.51	0.38	1
	0.12307	0.83621	0.0013727	0.61974	0.88415	0.19481	0.16621	0.010726	0.96975	0.3487	0.13218	0.067905	0.75595	0.93577	0.805	0.0034924	0.38125	0.000148	0.0065372	0.0029331
Plant productivity	0.49	0.3	0.33	0.26	-0.16	0.12	0.1	0.2	-0.13	-0.07	0.26	0.25	-0.07	-0.11	0.04	0.52	-0.29	-0.12	0.3	0.65	1
	0.00026059	0.033869	0.019281	0.06766	0.25123	0.38961	0.47985	0.17023	0.35134	0.60288	0.064465	0.080018	0.61109	0.43005	0.80597	9.0568e-05	0.041086	0.38827	0.032914	2.8572e-07	0.0029331
NP richness	-0.05	-0.17	-0.08	0.06	0.2	-0.26	-0.32	-0.08	0	0.19	0.13	-0.04	0.05	0.03	0	-0.63	0.16	0.2	-0.35	0.02	-0.26	1
	0.74244	0.23835	0.56392	0.69823	0.16242	0.061765	0.023751	0.58317	0.97745	0.1723	0.34705	0.78685	0.75161	0.8603	0.99088	7.6711e-07	0.27396	0.16376	0.012452	0.91641	0.062991	0.0029331
NP cover	-0.17	-0.27	0.05	0	0.25	-0.17	0.06	0.05	0.07	-0.07	0.27	0.2	0.3	-0.12	0.16	0.04	0.07	-0.55	0.07	0.39	0.02	0.35	1
	0.24419	0.055014	0.71619	0.97761	0.077688	0.23828	0.67509	0.73826	0.63309	0.64758	0.055037	0.1492	0.035442	0.39538	0.25614	0.77662	0.6131	3.2384e-05	0.61228	0.0041852	0.88795	0.011702	0
BS, bulk soil; RS, rhizosphere soil; DW leaf/shoot/root, dry weight leaf/shoot/root; RDMC, root dry matter content; Rvol, root volume; C root, root carbon content; N root, root nitrogen content; P root, root phosphorus content; Mg root, root magnesium content; Ca root, root calcium content; K root, root potassium content; LUI, land-use intensity index; Soil C/N ratio, soil carbon to nitrogen rati…
