# Supplementary material for: Land-Use Intensity Rather Than Plant Functional Identity Shapes Bacterial and Fungal Rhizosphere Communities
Source: Front Microbiol. 2018 Nov 20;9:2711. doi: 10.3389/fmicb.2018.02711 (PMC6255942; doi:10.3389/fmicb.2018.02711)
Supplement: Supplementary file 4 [file Table_3.xlsx]

## Sheet: Pairwise_comparison_PFG
Supplementary Table S7: All bacterial and fungal OTUs with significant fold change (p<0.05) between both plant functional groups (PFG). This tables corresponds to Figure 6.
OTU	mean normalized counts	log fold change	p-value	kingdom	phylum	class	order	family	genus	soil compartment
Otu000122	108.185	-0.557111	0.0408814	Bacteria	Acidobacteria	Subgroup 6	NA	NA	NA	bulk soil
Otu000525	13.5161	-1.07611	0.0209813	Bacteria	Acidobacteria	Subgroup 6	NA	NA	NA	bulk soil
Otu000597	29.4051	-0.560602	0.0402174	Bacteria	Acidobacteria	Solibacteres	Solibacterales	NA	Bryobacter	bulk soil
Otu001873	8.13997	-1.32771	0.00518163	Bacteria	Acidobacteria	Subgroup 6	NA	NA	NA	bulk soil
Otu001980	5.08986	-0.852143	0.0231752	Bacteria	Acidobacteria	Blastocatellia	Blastocatellales	NA	Aridibacter	bulk soil
Otu002680	2.70529	-1.27308	0.00249145	Bacteria	Acidobacteria	Solibacteres	Solibacterales	NA	Bryobacter	bulk soil
Otu003212	1.70797	-1.19665	0.0236199	Bacteria	Acidobacteria	Blastocatellia	Blastocatellales	NA	NA	bulk soil
Otu004378	0.638451	-1.22282	0.0205787	Bacteria	Acidobacteria	Subgroup 6	NA	NA	NA	bulk soil
Otu005082	0.837997	-1.09713	0.0287988	Bacteria	Acidobacteria	Holophagae	Subgroup 10	NA	NA	bulk soil
Otu005679	0.933121	-1.59556	0.00187726	Bacteria	Acidobacteria	Holophagae	Subgroup 10	NA	NA	bulk soil
Otu006615	0.549765	-1.00557	0.0497839	Bacteria	Acidobacteria	Subgroup 6	NA	NA	NA	bulk soil
Otu000035	311.24	-0.47305	0.028715	Bacteria	Actinobacteria	Actinobacteria	Micrococcales	Microbacteriaceae	Agromyces	bulk soil
Otu000416	28.7185	-0.790003	0.00815535	Bacteria	Actinobacteria	Actinobacteria	Micrococcales	Microbacteriaceae	NA	bulk soil
Otu000791	15.7707	0.994369	0.0147515	Bacteria	Actinobacteria	Thermoleophilia	Solirubrobacterales	NA	NA	bulk soil
Otu001004	34.4656	1.06738	0.022297	Bacteria	Actinobacteria	Actinobacteria	Frankiales	Frankiaceae	Frankia	bulk soil
Otu001180	5.49895	-0.988533	0.036311	Bacteria	Actinobacteria	Actinobacteria	Kineosporiales	Kineosporiaceae	Kineococcus	bulk soil
Otu001516	9.45482	1.16605	0.0122257	Bacteria	Actinobacteria	Actinobacteria	Micromonosporales	Micromonosporaceae	Virgisporangium	bulk soil
Otu001581	12.0537	1.18073	0.0233811	Bacteria	Actinobacteria	Actinobacteria	Frankiales	Frankiaceae	Frankia	bulk soil
Otu001778	1.43916	1.22088	0.0112103	Bacteria	Actinobacteria	Actinobacteria	Micrococcales	Micrococcaceae	Paeniglutamicibacter	bulk soil
Otu002207	10.5653	1.14502	0.0290084	Bacteria	Actinobacteria	Actinobacteria	Micromonosporales	Micromonosporaceae	NA	bulk soil
Otu002803	1.21984	-1.01914	0.0358952	Bacteria	Actinobacteria	Actinobacteria	Micrococcales	Microbacteriaceae	NA	bulk soil
Otu002955	2.96445	1.08147	0.0383733	Bacteria	Actinobacteria	Thermoleophilia	Solirubrobacterales	NA	NA	bulk soil
Otu003729	1.46985	1.1212	0.0281873	Bacteria	Actinobacteria	Thermoleophilia	Solirubrobacterales	NA	NA	bulk soil
Otu003736	0.705825	-1.01712	0.0286992	Bacteria	Actinobacteria	Thermoleophilia	Solirubrobacterales	Patulibacteraceae	Patulibacter	bulk soil
Otu004022	2.07948	0.987944	0.0467553	Bacteria	Actinobacteria	Actinobacteria	Pseudonocardiales	Pseudonocardiaceae	Actinophytocola	bulk soil
Otu004072	0.76275	-1.27988	0.00873428	Bacteria	Actinobacteria	Actinobacteria	Corynebacteriales	Nocardiaceae	Rhodococcus	bulk soil
Otu004241	2.12014	-0.739345	0.0497841	Bacteria	Actinobacteria	Acidimicrobiia	Acidimicrobiales	Acidimicrobiaceae	NA	bulk soil
Otu004246	1.9614	-0.911299	0.0351269	Bacteria	Actinobacteria	Thermoleophilia	Solirubrobacterales	NA	NA	bulk soil
Otu004305	1.77596	-0.865115	0.0125104	Bacteria	Actinobacteria	Actinobacteria	Frankiales	NA	NA	bulk soil
Otu004544	0.932423	-1.41445	0.00245198	Bacteria	Actinobacteria	Actinobacteria	Propionibacteriales	Nocardioidaceae	Nocardioides	bulk soil
Otu006142	0.928797	1.2734	0.0127247	Bacteria	Actinobacteria	NA	NA	NA	NA	bulk soil
Otu002698	1.14516	-0.992247	0.0258533	Bacteria	Armatimonadetes	Fimbriimonadia	Fimbriimonadales	NA	NA	bulk soil
Otu002855	1.69055	1.23834	0.0131814	Bacteria	Armatimonadetes	Chthonomonadetes	Chthonomonadales	NA	NA	bulk soil
Otu004604	0.762103	-1.0936	0.0282797	Bacteria	Armatimonadetes	Armatimonadia	Armatimonadales	Armatimonadaceae	Armatimonas	bulk soil
Otu005017	1.6086	-0.926249	0.0423097	Bacteria	Armatimonadetes	Fimbriimonadia	Fimbriimonadales	Fimbriimonadaceae	NA	bulk soil
Otu000127	52.7851	-0.924964	0.00831397	Bacteria	Bacteroidetes	Flavobacteriia	Flavobacteriales	Flavobacteriaceae	Flavobacterium	bulk soil
Otu000175	61.35	-0.706574	0.00903508	Bacteria	Bacteroidetes	Sphingobacteriia	Sphingobacteriales	Chitinophagaceae	Ferruginibacter	bulk soil
Otu000446	22.8613	-0.938229	0.014614	Bacteria	Bacteroidetes	Sphingobacteriia	Sphingobacteriales	Chitinophagaceae	Ferruginibacter	bulk soil
Otu000462	28.1185	-0.728767	0.029217	Bacteria	Bacteroidetes	Sphingobacteriia	Sphingobacteriales	NA	NA	bulk soil
Otu000500	19.4798	-1.20968	0.00425017	Bacteria	Bacteroidetes	Sphingobacteriia	Sphingobacteriales	Saprospiraceae	NA	bulk soil
Otu000610	18.3516	-0.787505	0.0171023	Bacteria	Bacteroidetes	Cytophagia	Cytophagales	Cytophagaceae	NA	bulk soil
Otu000630	18.2917	-0.93671	0.0206437	Bacteria	Bacteroidetes	Sphingobacteriia	Sphingobacteriales	Chitinophagaceae	Ferruginibacter	bulk soil
Otu000886	11.7585	-1.40182	0.00430272	Bacteria	Bacteroidetes	Sphingobacteriia	Sphingobacteriales	Saprospiraceae	NA	bulk soil
Otu000948	2.81637	-0.939775	0.0256457	Bacteria	Bacteroidetes	Flavobacteriia	Flavobacteriales	Flavobacteriaceae	Flavobacterium	bulk soil
Otu000967	10.4411	-1.49157	0.00103767	Bacteria	Bacteroidetes	Flavobacteriia	Flavobacteriales	Flavobacteriaceae	Flavobacterium	bulk soil
Otu001040	10.6153	-1.4244	0.000801276	Bacteria	Bacteroidetes	Sphingobacteriia	Sphingobacteriales	Sphingobacteriaceae	Mucilaginibacter	bulk soil
Otu001136	9.08249	-0.897119	0.0383048	Bacteria	Bacteroidetes	Flavobacteriia	Flavobacteriales	Flavobacteriaceae	Flavobacterium	bulk soil
Otu001231	7.44803	-1.57386	5.536e-05	Bacteria	Bacteroidetes	Sphingobacteriia	Sphingobacteriales	NA	NA	bulk soil
Otu001524	3.38093	-1.10853	0.00955695	Bacteria	Bacteroidetes	Cytophagia	Cytophagales	Cytophagaceae	Dyadobacter	bulk soil
Otu001587	4.60588	-0.949497	0.0105306	Bacteria	Bacteroidetes	Cytophagia	Cytophagales	Cytophagaceae	Ohtaekwangia	bulk soil
Otu001649	3.96261	-1.58435	0.00123919	Bacteria	Bacteroidetes	Flavobacteriia	Flavobacteriales	Flavobacteriaceae	Chryseobacterium	bulk soil
Otu001853	3.21509	-1.42971	0.00488036	Bacteria	Bacteroidetes	Flavobacteriia	Flavobacteriales	Flavobacteriaceae	Flavobacterium	bulk soil
Otu001877	4.88758	-0.834755	0.0492937	Bacteria	Bacteroidetes	Sphingobacteriia	Sphingobacteriales	Chitinophagaceae	NA	bulk soil
Otu001959	1.81696	-1.01147	0.0231632	Bacteria	Bacteroidetes	Sphingobacteriia	Sphingobacteriales	Chitinophagaceae	Flavihumibacter	bulk soil
Otu002039	2.97899	-0.853302	0.0377198	Bacteria	Bacteroidetes	Cytophagia	Cytophagales	Cytophagaceae	Cytophaga	bulk soil
Otu002040	3.77373	-1.29708	0.0125203	Bacteria	Bacteroidetes	Sphingobacteriia	Sphingobacteriales	NA	NA	bulk soil
Otu002146	3.04591	-1.44381	0.0028878	Bacteria	Bacteroidetes	Sphingobacteriia	Sphingobacteriales	NA	NA	bulk soil
Otu002164	5.14442	-0.69509	0.0306895	Bacteria	Bacteroidetes	Sphingobacteriia	Sphingobacteriales	Saprospiraceae	NA	bulk soil
Otu002187	4.1365	-1.00279	0.0220326	Bacteria	Bacteroidetes	Sphingobacteriia	Sphingobacteriales	Chitinophagaceae	NA	bulk soil
Otu002270	2.60622	-1.62253	0.000566031	Bacteria	Bacteroidetes	Sphingobacteriia	Sphingobacteriales	Chitinophagaceae	Chitinophaga	bulk soil
Otu002404	2.50156	-1.27196	0.0123201	Bacteria	Bacteroidetes	Sphingobacteriia	Sphingobacteriales	Chitinophagaceae	Chitinophaga	bulk soil
Otu002606	1.01661	-1.4932	0.00470462	Bacteria	Bacteroidetes	Sphingobacteriia	Sphingobacteriales	Chitinophagaceae	NA	bulk soil
Otu002666	0.903649	-1.59273	0.00166311	Bacteria	Bacteroidetes	Cytophagia	Cytophagales	Cytophagaceae	NA	bulk soil
Otu002667	2.38056	-1.48276	0.00244748	Bacteria	Bacteroidetes	Sphingobacteriia	Sphingobacteriales	Sphingobacteriaceae	Mucilaginibacter	bulk soil
Otu002670	1.40559	-0.967839	0.0423838	Bacteria	Bacteroidetes	Cytophagia	Cytophagales	Cytophagaceae	Cytophaga	bulk soil
Otu002804	2.14517	-1.02771	0.022751	Bacteria	Bacteroidetes	Sphingobacteriia	Sphingobacteriales	Chitinophagaceae	Terrimonas	bulk soil
Otu002945	2.30308	-1.56132	0.0018218	Bacteria	Bacteroidetes	Sphingobacteriia	Sphingobacteriales	Chitinophagaceae	Ferruginibacter	bulk soil
Otu002988	1.007	-1.05811	0.0445491	Bacteria	Bacteroidetes	Sphingobacteriia	Sphingobacteriales	Sphingobacteriaceae	Mucilaginibacter	bulk soil
Otu003224	1.43348	-1.67525	0.00110421	Bacteria	Bacteroidetes	Flavobacteriia	Flavobacteriales	Flavobacteriaceae	Flavobacterium	bulk soil
Otu003239	1.72925	-1.61153	0.00158941	Bacteria	Bacteroidetes	Flavobacteriia	Flavobacteriales	Flavobacteriaceae	Flavobacterium	bulk soil
Otu003245	0.753275	-1.10256	0.0367259	Bacteria	Bacteroidetes	Cytophagia	Cytophagales	Cytophagaceae	Cytophaga	bulk soil
Otu003293	2.02842	-1.01038	0.0299873	Bacteria	Bacteroidetes	Sphingobacteriia	Sphingobacteriales	NA	NA	bulk soil
Otu003351	1.80547	-0.970358	0.0361817	Bacteria	Bacteroidetes	Sphingobacteriia	Sphingobacteriales	Chitinophagaceae	Ferruginibacter	bulk soil
Otu003471	1.43693	-0.880204	0.0499089	Bacteria	Bacteroidetes	Cytophagia	Cytophagales	Cyclobacteriaceae	NA	bulk soil
Otu003508	0.801975	-1.16133	0.0280452	Bacteria	Bacteroidetes	Cytophagia	Cytophagales	Cytophagaceae	Leadbetterella	bulk soil
Otu003520	1.35628	-1.14667	0.0103091	Bacteria	Bacteroidetes	Sphingobacteriia	Sphingobacteriales	NA	NA	bulk soil
Otu003532	1.50282	-0.91511	0.0382766	Bacteria	Bacteroidetes	Sphingobacteriia	Sphingobacteriales	Chitinophagaceae	NA	bulk soil
Otu003624	1.99653	-0.909613	0.0367311	Bacteria	Bacteroidetes	Sphingobacteriia	Sphingobacteriales	NA	NA	bulk soil
Otu003710	2.34374	-0.839155	0.0210703	Bacteria	Bacteroidetes	Sphingobacteriia	Sphingobacteriales	Saprospiraceae	NA	bulk soil
Otu003907	1.79586	-1.20224	0.00336763	Bacteria	Bacteroidetes	Sphingobacteriia	Sphingobacteriales	NA	NA	bulk soil
Otu004043	1.04603	-1.17036	0.0266397	Bacteria	Bacteroidetes	Sphingobacteriia	Sphingobacteriales	Chitinophagaceae	Chitinophaga	bulk soil
Otu004100	1.37129	-0.940566	0.0400131	Bacteria	Bacteroidetes	Sphingobacteriia	Sphingobacteriales	Saprospiraceae	NA	bulk soil
Otu004243	0.734276	-1.03293	0.0381159	Bacteria	Bacteroidetes	Cytophagia	Cytophagales	Cytophagaceae	NA	bulk soil
Otu004352	0.895508	-1.04668	0.0444385	Bacteria	Bacteroidetes	Sphingobacteriia	Sphingobacteriales	Saprospiraceae	NA	bulk soil
Otu004603	0.685551	-1.29512	0.0103346	Bacteria	Bacteroidetes	Sphingobacteriia	Sphingobacteriales	Chitinophagaceae	NA	bulk soil
Otu004643	1.02395	-1.07006	0.037463	Bacteria	Bacteroidetes	Sphingobacteriia	Sphingobacteriales	Chitinophagaceae	Ferruginibacter	bulk soil
Otu005008	0.751771	-1.30831	0.0113876	Bacteria	Bacteroidetes	Sphingobacteriia	Sphingobacteriales	Chitinophagaceae	Filimonas	bulk soil
Otu005074	0.595052	-1.35943	0.0101131	Bacteria	Bacteroidetes	Sphingobacteriia	Sphingobacteriales	NA	NA	bulk soil
Otu005099	0.812877	-1.1585	0.0228745	Bacteria	Bacteroidetes	Sphingobacteriia	Sphingobacteriales	NA	NA	bulk soil
Otu005641	0.671475	-1.1012	0.0371057	Bacteria	Bacteroidetes	Sphingobacteriia	Sphingobacteriales	Chitinophagaceae	NA	bulk soil
Otu002086	2.04065	1.27831	0.0129274	Bacteria	Chloroflexi	Anaerolineae	Anaerolineales	Anaerolineaceae	NA	bulk soil
Otu002457	1.9612	-1.09163	0.0360445	Bacteria	Chloroflexi	Anaerolineae	Anaerolineales	Anaerolineaceae	NA	bulk soil
Otu002493	1.7977	-0.821692	0.0422117	Bacteria	Chloroflexi	Anaerolineae	Anaerolineales	Anaerolineaceae	NA	bulk soil
Otu002601	3.55641	-0.825618	0.043904	Bacteria	Chloroflexi	Chloroflexia	Herpetosiphonales	Herpetosiphonaceae	Herpetosiphon	bulk soil
Otu003262	1.45471	1.17669	0.0259519	Bacteria	Chloroflexi	Anaerolineae	Anaerolineales	Anaerolineaceae	NA	bulk soil
Otu003396	2.02712	1.32109	0.0057612	Bacteria	Chloroflexi	Anaerolineae	Anaerolineales	Anaerolineaceae	NA	bulk soil
Otu003533	2.01919	0.878317	0.0337831	Bacteria	Chloroflexi	NA	NA	NA	NA	bulk soil
Otu003720	2.57885	-0.631866	0.0494493	Bacteria	Chloroflexi	NA	NA	NA	NA	bulk soil
Otu005653	0.487329	-1.03571	0.0457637	Bacteria	Chloroflexi	Anaerolineae	Anaerolineales	Anaerolineaceae	NA	bulk soil
Otu006491	1.01007	1.00328	0.0272504	Bacteria	Chloroflexi	Anaerolineae	Anaerolineales	Anaerolineaceae	NA	bulk soil
Otu006737	0.595378	1.12748	0.0267923	Bacteria	Chloroflexi	NA	NA	NA	NA	bulk soil
Otu003883	1.39613	-0.933466	0.0224514	Bacteria	Cyanobacteria	Melainabacteria	Obscuribacterales	NA	NA	bulk soil
Otu003888	0.690143	-1.24059	0.0123086	Bacteria	Cyanobacteria	Melainabacteria	Obscuribacterales	NA	NA	bulk soil
Otu001953	7.42839	0.603038	0.0479562	Bacteria	Elusimicrobia	Elusimicrobia	Lineage IIb	NA	NA	bulk soil
Otu004875	0.865304	-1.4243	0.00386861	Bacteria	Elusimicrobia	Elusimicrobia	Lineage IIa	NA	NA	bulk soil
Otu001247	8.97169	-1.2037	0.00146834	Bacteria	Fibrobacteres	Fibrobacteria	Fibrobacterales	Fibrobacteraceae	NA	bulk soil
Otu002427	1.76275	-1.09279	0.0386332	Bacteria	Fibrobacteres	Fibrobacteria	Fibrobacterales	Fibrobacteraceae	NA	bulk soil
Otu002854	2.23117	-1.15064	0.0130722	Bacteria	Firmicutes	Bacilli	Bacillales	Paenibacillaceae	Paenibacillus	bulk soil
Otu003213	0.734325	1.07012	0.0405205	Bacteria	Firmicutes	Bacilli	Bacillales	Bacillaceae	Oceanobacillus	bulk soil
Otu004092	0.941663	-1.12434	0.0331502	Bacteria	Firmicutes	Clostridia	Clostridiales	Ruminococcaceae	Ruminiclostridium	bulk soil
Otu005970	0.722745	1.28375	0.0104467	Bacteria	Firmicutes	Erysipelotrichia	Erysipelotrichales	Erysipelotrichaceae	NA	bulk soil
Otu001049	11.5111	-0.763036	0.0042349	Bacteria	Gemmatimonadetes	Gemmatimonadetes	Gemmatimonadales	Gemmatimonadaceae	Gemmatimonas	bulk soil
Otu002076	4.29575	-0.784212	0.0298991	Bacteria	Gemmatimonadetes	Gemmatimonadetes	Gemmatimonadales	Gemmatimonadaceae	NA	bulk soil
Otu002115	2.3554	-1.13067	0.0295284	Bacteria	Gemmatimonadetes	Gemmatimonadetes	Gemmatimonadales	Gemmatimonadaceae	Gemmatimonas	bulk soil
Otu003399	0.817214	-1.173	0.0230306	Bacteria	Gemmatimonadetes	Gemmatimonadetes	Gemmatimonadales	Gemmatimonadaceae	NA	bulk soil
Otu004261	2.14574	1.25938	0.00817858	Bacteria	Gemmatimonadetes	Gemmatimonadetes	Gemmatimonadales	Gemmatimonadaceae	NA	bulk soil
Otu006753	0.738188	1.09427	0.03572	Bacteria	Gemmatimonadetes	Gemmatimonadetes	Gemmatimonadales	Gemmatimonadaceae	Gemmatirosa	bulk soil
Otu002872	2.99407	2.05875	3.14253e-05	Bacteria	Latescibacteria	NA	NA	NA	NA	bulk soil
Otu003697	4.26263	1.42142	0.004569	Bacteria	Latescibacteria	NA	NA	NA	NA	bulk soil
Otu008590	0.578542	1.06558	0.041439	Bacteria	Latescibacteria	NA	NA	NA	NA	bulk soil
Otu002028	3.71903	1.16337	0.00675029	Bacteria	Nitrospirae	Nitrospira	Nitrospirales	NA	NA	bulk soil
Otu003463	2.82067	1.04777	0.0315484	Bacteria	Nitrospirae	Nitrospira	Nitrospirales	Nitrospiraceae	Nitrospira	bulk soil
Otu000926	12.3858	-0.659217	0.0158909	Bacteria	Planctomycetes	Planctomycetacia	Planctomycetales	Planctomycetaceae	Gemmata	bulk soil
Otu001752	3.89088	-0.599195	0.0331536	Bacteria	Planctomycetes	Planctomycetacia	Planctomycetales	Planctomycetaceae	Gemmata	bulk soil
Otu002328	3.03023	-1.62985	0.000302608	Bacteria	Planctomycetes	Phycisphaerae	Tepidisphaerales	Tepidisphaeraceae	NA	bulk soil
Otu002578	2.05581	-1.11494	0.0298985	Bacteria	Planctomycetes	NA	NA	NA	NA	bulk soil
Otu002844	3.86372	-0.801907	0.0248404	Bacteria	Planctomycetes	Planctomycetacia	Planctomycetales	Planctomycetaceae	Planctomyces	bulk soil
Otu003420	2.15048	-1.29309	0.00403979	Bacteria	Planctomycetes	Phycisphaerae	Phycisphaerales	Phycisphaeraceae	Phycisphaera	bulk soil
Otu003581	2.17114	-0.873109	0.024093	Bacteria	Planctomycetes	Phycisphaerae	Tepidisphaerales	Tepidisphaeraceae	NA	bulk soil
Otu003751	2.52666	-0.776957	0.03026	Bacteria	Planctomycetes	Phycisphaerae	NA	NA	NA	bulk soil
Otu003790	1.28151	-1.05164	0.0144854	Bacteria	Planctomycetes	NA	NA	NA	NA	bulk soil
Otu003824	0.556474	-1.59972	0.00203786	Bacteria	Planctomycetes	NA	NA	NA	NA	bulk soil
Otu005215	0.581186	-1.08157	0.029535	Bacteria	Planctomycetes	NA	NA	NA	NA	bulk soil
Otu005414	0.879846	-1.20199	0.0105024	Bacteria	Planctomycetes	Planctomycetacia	Planctomycetales	Planctomycetaceae	NA	bulk soil
Otu006428	1.29244	0.957922	0.0453056	Bacteria	Planctomycetes	NA	NA	NA	NA	bulk soil
Otu000007	3.56222	-1.43771	0.00122915	Bacteria	Proteobacteria	Gammaproteobacteria	Enterobacteriales	Enterobacteriaceae	NA	bulk soil
Otu000087	121.312	-0.528777	0.00905972	Bacteria	Proteobacteria	Gammaproteobacteria	Xanthomonadales	Xanthomonadaceae	Arenimonas	bulk soil
Otu000088	1.1285	-1.51212	0.00367441	Bacteria	Proteobacteria	Gammaproteobacteria	Pseudomonadales	Pseudomonadaceae	Pseudomonas	bulk soil
Otu000161	4.87403	-2.03812	2.67614e-05	Bacteria	Proteobacteria	Gammaproteobacteria	Enterobacteriales	Enterobacteriaceae	NA	bulk soil
Otu000168	1.07043	-1.09985	0.0231644	Bacteria	Proteobacteria	Betaproteobacteria	Burkholderiales	Comamonadaceae	NA	bulk soil
Otu000290	56.1384	-0.742546	0.0248725	Bacteria	Proteobacteria	Gammaproteobacteria	Xanthomonadales	Xanthomonadaceae	NA	bulk soil
Otu000307	42.9166	-1.36153	4.9539e-05	Bacteria	Proteobacteria	Betaproteobacteria	Burkholderiales	Oxalobacteraceae	Massilia	bulk soil
Otu000387	36.0556	-0.665358	0.0165767	Bacteria	Proteobacteria	Alphaproteobacteria	Sphingomonadales	Sphingomonadaceae	Sphingopyxis	bulk soil
Otu000467	34.1468	-0.924423	0.0372975	Bacteria	Proteobacteria	Alphaproteobacteria	Sphingomonadales	Sphingomonadaceae	Sphingomonas	bulk soil
Otu000480	23.1066	-1.04468	0.000833947	Bacteria	Proteobacteria	Betaproteobacteria	NA	NA	NA	bulk soil
Otu000482	18.3545	-1.10207	0.00103608	Bacteria	Proteobacteria	Gammaproteobacteria	Xanthomonadales	Xanthomonadaceae	Arenimonas	bulk soil
Otu000628	11.7779	-0.806563	0.0454193	Bacteria	Proteobacteria	Alphaproteobacteria	Sphingomonadales	Sphingomonadaceae	Sphingomonas	bulk soil
Otu000658	10.7406	-0.783582	0.0118845	Bacteria	Proteobacteria	Alphaproteobacteria	Caulobacterales	Caulobacteraceae	Caulobacter	bulk soil
Otu000683	8.3805	-1.41948	0.00284459	Bacteria	Proteobacteria	Gammaproteobacteria	Xanthomonadales	Xanthomonadaceae	Lysobacter	bulk soil
Otu000752	20.8339	-0.65582	0.0222083	Bacteria	Proteobacteria	Alphaproteobacteria	Sphingomonadales	NA	NA	bulk soil
Otu000797	10.2924	-1.18123	0.00111638	Bacteria	Proteobacteria	Deltaproteobacteria	Myxococcales	NA	NA	bulk soil
Otu000816	17.7874	-1.23301	0.0137242	Bacteria	Proteobacteria	Gammaproteobacteria	Aeromonadales	Aeromonadaceae	Aeromonas	bulk soil
Otu000892	6.04617	-1.27653	0.00295747	Bacteria	Proteobacteria	Betaproteobacteria	Burkholderiales	Comamonadaceae	NA	bulk soil
Otu001030	14.0471	-0.898784	0.0110648	Bacteria	Proteobacteria	Alphaproteobacteria	Rhizobiales	NA	Rhizomicrobium	bulk soil
Otu001042	1.04806	-1.1351	0.0194934	Bacteria	Proteobacteria	Betaproteobacteria	Burkholderiales	Oxalobacteraceae	NA	bulk soil
Otu001081	14.1761	-0.798878	0.0142241	Bacteria	Proteobacteria	Alphaproteobacteria	Rhizobiales	Methylobacteriaceae	NA	bulk soil
Otu001095	2.2383	-1.08304	0.0337374	Bacteria	Proteobacteria	Gammaproteobacteria	Xanthomonadales	Xanthomonadaceae	Pseudoxanthomonas	bulk soil
Otu001115	4.34266	-1.12684	0.022607	Bacteria	Proteobacteria	Alphaproteobacteria	Rhodobacterales	Rhodobacteraceae	NA	bulk soil
Otu001141	13.1983	-0.474973	0.0122912	Bacteria	Proteobacteria	Deltaproteobacteria	Myxococcales	Haliangiaceae	Haliangium	bulk soil
Otu001174	8.87582	-1.24381	0.0180726	Bacteria	Proteobacteria	Gammaproteobacteria	Xanthomonadales	Xanthomonadaceae	NA	bulk soil
Otu001246	10.577	-0.648429	0.0440771	Bacteria	Proteobacteria	Deltaproteobacteria	Myxococcales	Haliangiaceae	Haliangium	bulk soil
Otu001329	4.44971	-1.04248	0.0201728	Bacteria	Proteobacteria	Betaproteobacteria	Rhodocyclales	Rhodocyclaceae	Uliginosibacterium	bulk soil
Otu001388	5.85314	-0.675621	0.0268238	Bacteria	Proteobacteria	Alphaproteobacteria	Rhizobiales	Phyllobacteriaceae	Mesorhizobium	bulk soil
Otu001448	3.63107	-1.20506	0.0134565	Bacteria	Proteobacteria	Betaproteobacteria	Burkholderiales	Comamonadaceae	NA	bulk soil
Otu001544	5.87145	-0.794897	0.00968726	Bacteria	Proteobacteria	Betaproteobacteria	Burkholderiales	Comamonadaceae	Rhizobacter	bulk soil
Otu001551	8.28322	-0.79879	0.0366706	Bacteria	Proteobacteria	Alphaproteobacteria	Caulobacterales	Caulobacteraceae	Caulobacter	bulk soil
Otu001606	8.41887	-0.602652	0.0358695	Bacteria	Proteobacteria	Deltaproteobacteria	Myxococcales	NA	NA	bulk soil
Otu001650	6.14842	-0.948067	0.000314537	Bacteria	Proteobacteria	Deltaproteobacteria	Myxococcales	NA	NA	bulk soil
Otu001658	4.20518	-1.38197	0.000929455	Bacteria	Proteobacteria	Gammaproteobacteria	Xanthomonadales	Xanthomonadaceae	NA	bulk soil
Otu001728	3.65316	-1.63712	0.000554226	Bacteria	Proteobacteria	Alphaproteobacteria	Sphingomonadales	Sphingomonadaceae	Sphingopyxis	bulk soil
Otu001772	4.38964	-1.06147	0.00901213	Bacteria	Proteobacteria	Gammaproteobacteria	Xanthomonadales	Xanthomonadaceae	NA	bulk soil
Otu001895	1.24309	-1.26612	0.0133318	Bacteria	Proteobacteria	Alphaproteobacteria	Sphingomonadales	Erythrobacteraceae	Altererythrobacter	bulk soil
Otu001933	3.50502	-1.2768	0.00348196	Bacteria	Proteobacteria	Deltaproteobacteria	Myxococcales	Sandaracinaceae	NA	bulk soil
Otu002002	5.97942	-0.782073	0.0176867	Bacteria	Proteobacteria	Deltaproteobacteria	Myxococcales	NA	NA	bulk soil
Otu002410	4.85214	-0.724418	0.024396	Bacteria	Proteobacteria	Alphaproteobacteria	Rhodospirillales	NA	NA	bulk soil
Otu002478	4.35672	-0.665629	0.0339966	Bacteria	Proteobacteria	Deltaproteobacteria	Myxococcales	Sandaracinaceae	Sandaracinus	bulk soil
Otu002557	0.966632	-1.23803	0.016923	Bacteria	Proteobacteria	Betaproteobacteria	Burkholderiales	Alcaligenaceae	NA	bulk soil
Otu002567	3.65139	-0.944099	0.00651926	Bacteria	Proteobacteria	Alphaproteobacteria	Rhodospirillales	Rhodospirillaceae	NA	bulk soil
Otu002644	3.79418	-0.966588	0.00636552	Bacteria	Proteobacteria	Gammaproteobacteria	Xanthomonadales	Xanthomonadaceae	NA	bulk soil
Otu002693	2.27272	-0.82322	0.029162	Bacteria	Proteobacteria	Alphaproteobacteria	Rhizobiales	Bradyrhizobiaceae	Bosea	bulk soil
Otu002788	0.754582	-1.12518	0.0294288	Bacteria	Proteobacteria	Betaproteobacteria	Burkholderiales	Comamonadaceae	NA	bulk soil
Otu002865	1.02281	-1.05683	0.0410028	Bacteria	Proteobacteria	Alphaproteobacteria	Sphingomonadales	NA	NA	bulk soil
Otu002932	1.45101	-1.22737	0.016367	Bacteria	Proteobacteria	Gammaproteobacteria	Xanthomonadales	Xanthomonadaceae	NA	bulk soil
Otu002974	1.87668	-1.5265	0.00268413	Bacteria	Proteobacteria	Alphaproteobacteria	Sphingomonadales	Sphingomonadaceae	NA	bulk soil
Otu003041	1.91071	-1.0928	0.0145165	Bacteria	Proteobacteria	Deltaproteobacteria	Myxococcales	Sandaracinaceae	NA	bulk soil
Otu003070	2.02813	-0.789983	0.0252765	Bacteria	Proteobacteria	Deltaproteobacteria	Myxococcales	Phaselicystidaceae	Phaselicystis	bulk soil
Otu003248	1.98242	-0.910728	0.0251689	Bacteria	Proteobacteria	Deltaproteobacteria	Bdellovibrionales	Bdellovibrionaceae	Bdellovibrio	bulk soil
Otu003418	1.76995	0.744015	0.0445156	Bacteria	Proteobacteria	Gammaproteobacteria	Oceanospirillales	Oceanospirillaceae	Pseudohongiella	bulk soil
Otu003473	0.900835	-1.15339	0.0284144	Bacteria	Proteobacteria	Betaproteobacteria	NA	NA	NA	bulk soil
Otu003614	0.731333	-1.68316	0.000731195	Bacteria	Proteobacteria	Gammaproteobacteria	Pseudomonadales	Pseudomonadaceae	Pseudomonas	bulk soil
Otu003637	1.02331	-1.40888	0.0076486	Bacteria	Proteobacteria	Betaproteobacteria	Burkholderiales	Comamonadaceae	NA	bulk soil
Otu003638	1.88183	-0.922719	0.036907	Bacteria	Proteobacteria	Deltaproteobacteria	Oligoflexales	NA	NA	bulk soil
Otu003708	1.95973	-1.24582	0.00423828	Bacteria	Proteobacteria	Alphaproteobacteria	Rhodobacterales	Rhodobacteraceae	Rhodobacter	bulk soil
Otu003823	0.926348	-0.974106	0.0468725	Bacteria	Proteobacteria	Deltaproteobacteria	Myxococcales	NA	NA	bulk soil
Otu003830	0.499801	-1.19478	0.023257	Bacteria	Proteobacteria	Deltaproteobacteria	Myxococcales	NA	NA	bulk soil
Otu003954	0.945354	-1.36992	0.00935943	Bacteria	Proteobacteria	Deltaproteobacteria	Myxococcales	NA	NA	bulk soil
Otu004137	1.61072	-1.18268	0.0122347	Bacteria	Proteobacteria	Alphaproteobacteria	Sphingomonadales	Sphingomonadaceae	Zymomonas	bulk soil
Otu004228	0.97595	-1.05622	0.0404376	Bacteria	Proteobacteria	Betaproteobacteria	Burkholderiales	Comamonadaceae	NA	bulk soil
Otu004235	1.01383	-0.870168	0.0488668	Bacteria	Proteobacteria	Deltaproteobacteria	Myxococcales	Sandaracinaceae	NA	bulk soil
Otu004237	0.758113	-1.15622	0.0193412	Bacteria	Proteobacteria	Deltaproteobacteria	Myxococcales	NA	NA	bulk soil
Otu004401	0.991699	-1.02864	0.0283019	Bacteria	Proteobacteria	Deltaproteobacteria	Myxococcales	NA	NA	bulk soil
Otu004429	2.20519	-1.0716	0.0397532	Bacteria	Proteobacteria	Gammaproteobacteria	Xanthomonadales	Xanthomonadaceae	Arenimonas	bulk soil
Otu004661	1.05178	-0.902008	0.04499	Bacteria	Proteobacteria	Alphaproteobacteria	Caulobacterales	Caulobacteraceae	Caulobacter	bulk soil
Otu004841	1.00417	-0.899484	0.0409843	Bacteria	Proteobacteria	Gammaproteobacteria	Legionellales	Coxiellaceae	Aquicella	bulk soil
Otu004870	0.566607	-1.33455	0.00633629	Bacteria	Proteobacteria	Deltaproteobacteria	Myxococcales	NA	NA	bulk soil
Otu005120	0.865166	-1.48076	0.00402958	Bacteria	Proteobacteria	Deltaproteobacteria	Oligoflexales	Oligoflexaceae	NA	bulk soil
Otu005632	1.31121	1.08338	0.0136899	Bacteria	Proteobacteria	Deltaproteobacteria	Myxococcales	NA	NA	bulk soil
Otu005703	0.713662	-0.906216	0.0494022	Bacteria	Proteobacteria	Deltaproteobacteria	Bdellovibrionales	Bdellovibrionaceae	Bdellovibrio	bulk soil
Otu006083	0.406525	-1.00687	0.0496432	Bacteria	Proteobacteria	Deltaproteobacteria	Oligoflexales	NA	NA	bulk soil
Otu006124	0.627508	1.16745	0.0197299	Bacteria	Proteobacteria	Deltaproteobacteria	Myxococcales	Nannocystaceae	Nannocystis	bulk soil
Otu006223	0.752885	-1.07711	0.0278749	Bacteria	Proteobacteria	Deltaproteobacteria	Myxococcales	NA	NA	bulk soil
Otu007757	0.382366	-1.09205	0.0381723	Bacteria	Proteobacteria	Alphaproteobacteria	NA	NA	NA	bulk soil
Otu002603	2.06684	1.78912	0.000666614	Bacteria	Saccharibacteria	NA	NA	NA	NA	bulk soil
Otu006331	0.721328	-1.13443	0.0318653	Bacteria	Saccharibacteria	NA	NA	NA	NA	bulk soil
Otu008199	0.449022	-1.03127	0.0472586	Bacteria	Saccharibacteria	NA	NA	NA	NA	bulk soil
Otu003292	5.0702	1.4006	0.00631944	Bacteria	unclassified bacterium	NA	NA	NA	NA	bulk soil
Otu004000	1.13847	1.09845	0.0188353	Bacteria	unclassified bacterium	NA	NA	NA	NA	bulk soil
Otu004676	1.387	1.01839	0.0335549	Bacteria	unclassified bacterium	NA	NA	NA	NA	bulk soil
Otu000399	34.1007	-0.826203	0.00177192	Bacteria	Verrucomicrobia	Verrucomicrobiae	Verrucomicrobiales	Verrucomicrobiaceae	Luteolibacter	bulk soil
Otu000604	17.5733	-0.988346	0.000779608	Bacteria	Verrucomicrobia	Verrucomicrobiae	Verrucomicrobiales	Verrucomicrobiaceae	Luteolibacter	bulk soil
Otu001086	5.39911	-1.48587	0.000949499	Bacteria	Verrucomicrobia	Verrucomicrobiae	Verrucomicrobiales	Verrucomicrobiaceae	NA	bulk soil
Otu001311	5.41659	-0.727406	0.0222663	Bacteria	Verrucomicrobia	Verrucomicrobiae	Verrucomicrobiales	Verrucomicrobiaceae	Prosthecobacter	bulk soil
Otu001599	3.8844	-1.25573	4.93469e-05	Bacteria	Verrucomicrobia	Opitutae	Opitutales	Opitutaceae	Opitutus	bulk soil
Otu001687	6.93886	-0.751625	0.0139223	Bacteria	Verrucomicrobia	Verrucomicrobiae	Verrucomicrobiales	Verrucomicrobiaceae	Haloferula	bulk soil
Otu001845	3.80351	-1.18203	0.000165323	Bacteria	Verrucomicrobia	Spartobacteria	Chthoniobacterales	NA	Terrimicrobium	bulk soil
Otu002145	1.75705	-1.33947	0.00892815	Bacteria	Verrucomicrobia	Opitutae	Opitutales	Opitutaceae	Opitutus	bulk soil
Otu002725	2.10755	-0.800359	0.0451553	Bacteria	Verrucomicrobia	NA	NA	NA	NA	bulk soil
Otu002789	1.87085	-1.22594	0.0112216	Bacteria	Verrucomicrobia	Spartobacteria	Chthoniobacterales	Chthoniobacteraceae	Chthoniobacter	bulk soil
Otu002792	1.8699	-2.45326	5.62199e-08	Bacteria	Verrucomicrobia	NA	NA	NA	Candidatus Methylacidiphilum	bulk soil
Otu003029	1.53397	-1.34009	0.00265676	Bacteria	Verrucomicrobia	Verrucomicrobiae	Verrucomicrobiales	Verrucomicrobiaceae	Verrucomicrobium	bulk soil
Otu003291	1.62276	-0.900985	0.0336601	Bacteria	Verrucomicrobia	Spartobacteria	Chthoniobacterales	NA	NA	bulk soil
Otu003404	0.557923	-1.38584	0.00672643	Bacteria	Verrucomicrobia	Opitutae	Opitutales	Opitutaceae	Opitutus	bulk soil
Otu003593	0.781051	-1.05271	0.0437967	Bacteria	Verrucomicrobia	Verrucomicrobiae	Verrucomicrobiales	Verrucomicrobiaceae	Prosthecobacter	bulk soil
Otu003724	0.946237	-1.04424	0.0327445	Bacteria	Verrucomicrobia	Spartobacteria	Chthoniobacterales	Chthoniobacteraceae	Chthoniobacter	bulk soil
Otu003813	1.41935	-1.2185	0.00576138	Bacteria	Verrucomicrobia	Spartobacteria	Chthoniobacterales	Chthoniobacteraceae	Chthoniobacter	bulk soil
Otu004338	1.41653	-0.96382	0.0276132	Bacteria	Verrucomicrobia	NA	NA	NA	Candidatus Methylacidiphilum	bulk soil
Otu004540	0.5137	-1.01102	0.0411391	Bacteria	Verrucomicrobia	Verrucomicrobiae	Verrucomicrobiales	Verrucomicrobiaceae	Brevifollis	bulk soil
Otu004550	1.94964	-1.03295	0.0222908	Bacteria	Verrucomicrobia	NA	NA	NA	NA	bulk soil
Otu004760	0.788277	-1.0459	0.0449942	Bacteria	Verrucomicrobia	Spartobacteria	Chthoniobacterales	Chthoniobacteraceae	Chthoniobacter	bulk soil
Otu000122	148.161	-0.535103	0.0292161	Bacteria	Acidobacteria	Subgroup 6	NA	NA	NA	rhizosphere
Otu000199	99.913	0.735067	0.0333606	Bacteria	Acidobacteria	Solibacteres	Solibacterales	NA	Bryobacter	rhizosphere
Otu000525	64.177	-1.16218	0.014138	Bacteria	Acidobacteria	Subgroup 6	NA	NA	NA	rhizosphere
Otu001116	7.45838	0.862034	0.047329	Bacteria	Acidobacteria	Subgroup 6	NA	NA	NA	rhizosphere
Otu001151	22.026	1.14049	0.0161604	Bacteria	Acidobacteria	Subgroup 6	NA	NA	NA	rhizosphere
Otu001779	3.13822	-1.1285	0.0329032	Bacteria	Acidobacteria	Blastocatellia	Blastocatellales	NA	NA	rhizosphere
Otu003260	3.17149	0.988275	0.0262106	Bacteria	Acidobacteria	Subgroup 6	NA	NA	NA	rhizosphere
Otu003702	0.898448	-1.06316	0.0429596	Bacteria	Acidobacteria	Blastocatellia	Blastocatellales	NA	NA	rhizosphere
Otu004140	2.02496	-0.864683	0.0363912	Bacteria	Acidobacteria	Subgroup 6	NA	NA	NA	rhizosphere
Otu006410	1.03084	-1.31219	0.0133063	Bacteria	Acidobacteria	Acidobacteria	Acidobacteriales	NA	Terriglobus	rhizosphere
Otu006433	0.89783	1.0288	0.0364943	Bacteria	Acidobacteria	Holophagae	Subgroup 10	NA	NA	rhizosphere
Otu000791	32.8786	1.23815	0.0048877	Bacteria	Actinobacteria	Thermoleophilia	Solirubrobacterales	NA	NA	rhizosphere
Otu000868	4.3466	-0.976757	0.0395459	Bacteria	Actinobacteria	Actinobacteria	Micromonosporales	Micromonosporaceae	Hamadaea	rhizosphere
Otu001643	4.07431	-1.10013	0.0377515	Bacteria	Actinobacteria	Actinobacteria	NA	NA	NA	rhizosphere
Otu001668	5.17692	1.07676	0.00788997	Bacteria	Actinobacteria	Actinobacteria	Corynebacteriales	Nocardiaceae	Rhodococcus	rhizosphere
Otu001672	11.8353	-0.789199	0.0246677	Bacteria	Actinobacteria	Actinobacteria	Micrococcales	Microbacteriaceae	Microbacterium	rhizosphere
Otu001867	3.6637	1.15827	0.024735	Bacteria	Actinobacteria	NA	NA	NA	NA	rhizosphere
Otu002158	3.54294	-0.755815	0.0408984	Bacteria	Actinobacteria	Actinobacteria	Micrococcales	Microbacteriaceae	Microbacterium	rhizosphere
Otu003585	1.14356	1.57044	0.00173743	Bacteria	Actinobacteria	Actinobacteria	Micrococcales	Microbacteriaceae	Microbacterium	rhizosphere
Otu004224	1.43027	1.14047	0.0269561	Bacteria	Actinobacteria	Thermoleophilia	Gaiellales	NA	NA	rhizosphere
Otu005025	1.02324	-1.04885	0.0386369	Bacteria	Actinobacteria	Actinobacteria	Corynebacteriales	Nocardiaceae	Nocardia	rhizosphere
Otu005096	1.38388	1.11245	0.033479	Bacteria	Actinobacteria	NA	NA	NA	NA	rhizosphere
Otu006912	0.616866	-0.995942	0.0479503	Bacteria	Actinobacteria	Acidimicrobiia	Acidimicrobiales	NA	NA	rhizosphere
Otu007001	0.718625	-1.07773	0.0204992	Bacteria	Actinobacteria	Acidimicrobiia	Acidimicrobiales	NA	NA	rhizosphere
Otu000127	172.406	-1.4052	0.000284797	Bacteria	Bacteroidetes	Flavobacteriia	Flavobacteriales	Flavobacteriaceae	Flavobacterium	rhizosphere
Otu000621	51.1133	-1.08737	0.00860738	Bacteria	Bacteroidetes	Sphingobacteriia	Sphingobacteriales	Chitinophagaceae	Ferruginibacter	rhizosphere
Otu000886	35.5705	-0.970327	0.0266702	Bacteria	Bacteroidetes	Sphingobacteriia	Sphingobacteriales	Saprospiraceae	NA	rhizosphere
Otu000948	13.0804	-1.39604	0.00164907	Bacteria	Bacteroidetes	Flavobacteriia	Flavobacteriales	Flavobacteriaceae	Flavobacterium	rhizosphere
Otu000967	23.9026	-0.706138	0.034608	Bacteria	Bacteroidetes	Flavobacteriia	Flavobacteriales	Flavobacteriaceae	Flavobacterium	rhizosphere
Otu001040	26.2921	-0.890414	0.0186552	Bacteria	Bacteroidetes	Sphingobacteriia	Sphingobacteriales	Sphingobacteriaceae	Mucilaginibacter	rhizosphere
Otu001136	25.8821	-1.03121	0.0061663	Bacteria	Bacteroidetes	Flavobacteriia	Flavobacteriales	Flavobacteriaceae	Flavobacterium	rhizosphere
Otu001220	19.1193	-0.702693	0.0300886	Bacteria	Bacteroidetes	Sphingobacteriia	Sphingobacteriales	Chitinophagaceae	Flavisolibacter	rhizosphere
Otu001649	8.2732	-1.06319	0.028768	Bacteria	Bacteroidetes	Flavobacteriia	Flavobacteriales	Flavobacteriaceae	Chryseobacterium	rhizosphere
Otu001853	11.9537	-1.44811	0.00326531	Bacteria	Bacteroidetes	Flavobacteriia	Flavobacteriales	Flavobacteriaceae	Flavobacterium	rhizosphere
Otu001959	4.7015	-0.897641	0.0220601	Bacteria	Bacteroidetes	Sphingobacteriia	Sphingobacteriales	Chitinophagaceae	Flavihumibacter	rhizosphere
Otu002040	11.033	-1.13688	0.00720571	Bacteria	Bacteroidetes	Sphingobacteriia	Sphingobacteriales	NA	NA	rhizosphere
Otu002302	8.68511	-1.3839	0.00443528	Bacteria	Bacteroidetes	Sphingobacteriia	Sphingobacteriales	NA	NA	rhizosphere
Otu002404	8.67556	-1.1154	0.0188099	Bacteria	Bacteroidetes	Sphingobacteriia	Sphingobacteriales	Chitinophagaceae	Chitinophaga	rhizosphere
Otu002606	2.09739	-1.36894	0.00704105	Bacteria	Bacteroidetes	Sphingobacteriia	Sphingobacteriales	Chitinophagaceae	NA	rhizosphere
Otu003239	4.62573	-0.87219	0.0458153	Bacteria	Bacteroidetes	Flavobacteriia	Flavobacteriales	Flavobacteriaceae	Flavobacterium	rhizosphere
Otu003245	4.68611	-1.42423	0.00404581	Bacteria	Bacteroidetes	Cytophagia	Cytophagales	Cytophagaceae	Cytophaga	rhizosphere
Otu003524	2.27284	-1.20804	0.0190082	Bacteria	Bacteroidetes	Flavobacteriia	Flavobacteriales	Flavobacteriaceae	Flavobacterium	rhizosphere
Otu003654	3.62351	-1.01953	0.0173037	Bacteria	Bacteroidetes	Cytophagia	Cytophagales	NA	NA	rhizosphere
Otu004808	0.984712	1.26526	0.00984231	Bacteria	Bacteroidetes	Sphingobacteriia	Sphingobacteriales	NA	NA	rhizosphere
Otu005209	1.14757	0.794295	0.0488997	Bacteria	Bacteroidetes	Flavobacteriia	Flavobacteriales	NA	NA	rhizosphere
Otu005639	1.6484	-1.33365	0.00503393	Bacteria	Bacteroidetes	Cytophagia	Cytophagales	Cytophagaceae	NA	rhizosphere
Otu006281	0.756277	1.02805	0.0450441	Bacteria	Bacteroidetes	Sphingobacteriia	Sphingobacteriales	Chitinophagaceae	Terrimonas	rhizosphere
Otu001215	11.1195	1.06776	0.0250723	Bacteria	Chloroflexi	Anaerolineae	Anaerolineales	Anaerolineaceae	NA	rhizosphere
Otu002171	5.80981	0.477875	0.0382989	Bacteria	Chloroflexi	NA	NA	NA	NA	rhizosphere
Otu002292	4.12153	1.00104	0.0320861	Bacteria	Chloroflexi	Anaerolineae	Anaerolineales	Anaerolineaceae	NA	rhizosphere
Otu002300	5.83269	0.675161	0.0384302	Bacteria	Chloroflexi	Anaerolineae	Anaerolineales	Anaerolineaceae	NA	rhizosphere
Otu002490	4.03147	0.752472	0.0394049	Bacteria	Chloroflexi	NA	NA	NA	NA	rhizosphere
Otu002537	6.22196	0.920118	0.0352248	Bacteria	Chloroflexi	Thermomicrobia	NA	NA	NA	rhizosphere
Otu005728	0.630426	1.074	0.0331996	Bacteria	Chloroflexi	NA	NA	NA	NA	rhizosphere
Otu006059	1.19514	-0.800345	0.0460218	Bacteria	Chloroflexi	NA	NA	NA	NA	rhizosphere
Otu004301	0.814565	1.05359	0.04764	Bacteria	Fibrobacteres	Fibrobacteria	Fibrobacterales	Fibrobacteraceae	NA	rhizosphere
Otu004302	1.98529	-1.13955	0.0267417	Bacteria	Fibrobacteres	Fibrobacteria	Fibrobacterales	Fibrobacteraceae	NA	rhizosphere
Otu000078	212.181	0.632243	0.0431143	Bacteria	Firmicutes	Bacilli	Bacillales	Bacillaceae	Bacillus	rhizosphere
Otu002487	1.10713	1.04098	0.0478988	Bacteria	Firmicutes	Clostridia	Clostridiales	Ruminococcaceae	Ruminiclostridium	rhizosphere
Otu002767	3.57769	0.829457	0.0141378	Bacteria	Firmicutes	Clostridia	Clostridiales	Peptostreptococcaceae	Romboutsia	rhizosphere
Otu003980	1.26559	0.996243	0.0497204	Bacteria	Firmicutes	Bacilli	Bacillales	Paenibacillaceae	Paenibacillus	rhizosphere
Otu004258	1.6793	1.27326	0.00886119	Bacteria	Firmicutes	Erysipelotrichia	Erysipelotrichales	Erysipelotrichaceae	NA	rhizosphere
Otu005047	0.825669	1.12617	0.0244626	Bacteria	Firmicutes	Clostridia	Clostridiales	Peptostreptococcaceae	Paraclostridium	rhizosphere
Otu002673	5.5289	0.843098	0.0456597	Bacteria	Gemmatimonadetes	Longimicrobia	Longimicrobiales	Longimicrobiaceae	NA	rhizosphere
Otu004261	1.27355	1.22358	0.0161692	Bacteria	Gemmatimonadetes	Gemmatimonadetes	Gemmatimonadales	Gemmatimonadaceae	NA	rhizosphere
Otu005027	0.836174	1.14441	0.0311431	Bacteria	Gemmatimonadetes	Gemmatimonadetes	Gemmatimonadales	Gemmatimonadaceae	NA	rhizosphere
Otu001784	7.25498	0.608067	0.0049182	Bacteria	Planctomycetes	Planctomycetacia	Planctomycetales	Planctomycetaceae	Planctomyces	rhizosphere
Otu001955	8.09232	0.740214	0.0178824	Bacteria	Planctomycetes	Planctomycetacia	Planctomycetales	Planctomycetaceae	NA	rhizosphere
Otu002381	6.40234	-0.96021	0.00277685	Bacteria	Planctomycetes	Phycisphaerae	Phycisphaerales	Phycisphaeraceae	Phycisphaera	rhizosphere
Otu003294	2.48069	-0.604027	0.0486007	Bacteria	Planctomycetes	Planctomycetacia	Planctomycetales	Planctomycetaceae	NA	rhizosphere
Otu003420	3.29399	-0.713821	0.039725	Bacteria	Planctomycetes	Phycisphaerae	Phycisphaerales	Phycisphaeraceae	Phycisphaera	rhizosphere
Otu003824	1.00686	-1.05905	0.0299491	Bacteria	Planctomycetes	NA	NA	NA	NA	rhizosphere
Otu003853	3.06202	-0.698929	0.0492952	Bacteria	Planctomycetes	Planctomycetacia	Planctomycetales	Planctomycetaceae	Gemmata	rhizosphere
Otu004394	1.9159	1.3798	0.00411186	Bacteria	Planctomycetes	Planctomycetacia	Planctomycetales	Planctomycetaceae	Singulisphaera	rhizosphere
Otu004521	1.63385	-1.33234	0.00397957	Bacteria	Planctomycetes	Phycisphaerae	Tepidisphaerales	Tepidisphaeraceae	NA	rhizosphere
Otu005093	1.12578	-1.11215	0.0189009	Bacteria	Planctomycetes	Planctomycetacia	Planctomycetales	Planctomycetaceae	Gemmata	rhizosphere
Otu005375	1.15457	1.00466	0.0435391	Bacteria	Planctomycetes	Planctomycetacia	Planctomycetales	Planctomycetaceae	NA	rhizosphere
Otu005526	1.13987	-0.877759	0.0276566	Bacteria	Planctomycetes	Planctomycetacia	Planctomycetales	Planctomycetaceae	Pirellula	rhizosphere
Otu005715	1.05514	1.01121	0.0138771	Bacteria	Planctomycetes	Planctomycetacia	Planctomycetales	Planctomycetaceae	Gemmata	rhizosphere
Otu005883	0.761478	1.01154	0.0428142	Bacteria	Planctomycetes	Planctomycetacia	Planctomycetales	Planctomycetaceae	NA	rhizosphere
Otu006095	0.976474	-1.0933	0.0317049	Bacteria	Planctomycetes	Planctomycetacia	Planctomycetales	Planctomycetaceae	Gemmata	rhizosphere
Otu000011	34.7792	-0.733053	0.0320565	Bacteria	Proteobacteria	Alphaproteobacteria	Rhizobiales	Rhizobiaceae	Rhizobium	rhizosphere
Otu000099	155.11	-0.572073	0.0464277	Bacteria	Proteobacteria	Betaproteobacteria	Burkholderiales	Comamonadaceae	NA	rhizosphere
Otu000620	14.2325	-0.777642	0.019519	Bacteria	Proteobacteria	Betaproteobacteria	Burkholderiales	Comamonadaceae	NA	rhizosphere
Otu000683	28.0098	-1.48404	8.54781e-05	Bacteria	Proteobacteria	Gammaproteobacteria	Xanthomonadales	Xanthomonadaceae	Lysobacter	rhizosphere
Otu000775	25.4583	-1.04495	0.0161667	Bacteria	Proteobacteria	Gammaproteobacteria	Cellvibrionales	Cellvibrionaceae	Cellvibrio	rhizosphere
Otu000797	41.1829	-0.772704	0.0290518	Bacteria	Proteobacteria	Deltaproteobacteria	Myxococcales	NA	NA	rhizosphere
Otu000833	20.6846	-1.17856	0.00832645	Bacteria	Proteobacteria	Betaproteobacteria	Burkholderiales	Comamonadaceae	NA	rhizosphere
Otu001598	10.5148	-1.27486	0.00332699	Bacteria	Proteobacteria	Alphaproteobacteria	Sphingomonadales	NA	NA	rhizosphere
Otu001650	12.5467	-0.679384	0.0180864	Bacteria	Proteobacteria	Deltaproteobacteria	Myxococcales	NA	NA	rhizosphere
Otu001799	7.02844	-0.889284	0.0390339	Bacteria	Proteobacteria	Alphaproteobacteria	Caulobacterales	Caulobacteraceae	Brevundimonas	rhizosphere
Otu001801	1.0207	-1.39534	0.00706586	Bacteria	Proteobacteria	Gammaproteobacteria	Xanthomonadales	Xanthomonadaceae	Lysobacter	rhizosphere
Otu001850	8.79838	-0.634069	0.0355631	Bacteria	Proteobacteria	Deltaproteobacteria	Myxococcales	NA	NA	rhizosphere
Otu001895	3.85342	-0.903952	0.0440517	Bacteria	Proteobacteria	Alphaproteobacteria	Sphingomonadales	Erythrobacteraceae	Altererythrobacter	rhizosphere
Otu001933	11.5641	-0.878306	0.0312767	Bacteria	Proteobacteria	Deltaproteobacteria	Myxococcales	Sandaracinaceae	NA	rhizosphere
Otu001975	5.68043	-0.841008	0.0149006	Bacteria	Proteobacteria	Deltaproteobacteria	Bdellovibrionales	Bacteriovoracaceae	Peredibacter	rhizosphere
Otu002008	0.729779	1.21058	0.0230297	Bacteria	Proteobacteria	Gammaproteobacteria	Pseudomonadales	Pseudomonadaceae	Azotobacter	rhizosphere
Otu002402	5.78387	0.558157	0.0357576	Bacteria	Proteobacteria	Deltaproteobacteria	Bdellovibrionales	Bdellovibrionaceae	Bdellovibrio	rhizosphere
Otu002547	1.77324	-1.74925	0.000249374	Bacteria	Proteobacteria	Alphaproteobacteria	Rhizobiales	Methylobacteriaceae	Methylobacterium	rhizosphere
Otu002691	1.56558	-1.12655	0.0292496	Bacteria	Proteobacteria	Alphaproteobacteria	Sphingomonadales	Sphingomonadaceae	Sphingomonas	rhizosphere
Otu002693	5.68214	-0.744227	0.0419156	Bacteria	Proteobacteria	Alphaproteobacteria	Rhizobiales	Bradyrhizobiaceae	Bosea	rhizosphere
Otu002788	2.37296	-1.33037	0.000692721	Bacteria	Proteobacteria	Betaproteobacteria	Burkholderiales	Comamonadaceae	NA	rhizosphere
Otu002853	3.48248	-0.896709	0.0189977	Bacteria	Proteobacteria	Deltaproteobacteria	Bdellovibrionales	Bdellovibrionaceae	NA	rhizosphere
Otu003116	4.01942	1.06325	0.0243786	Bacteria	Proteobacteria	Deltaproteobacteria	Myxococcales	Haliangiaceae	Haliangium	rhizosphere
Otu003172	2.86232	1.61203	0.00142351	Bacteria	Proteobacteria	Alphaproteobacteria	Sphingomonadales	Sphingomonadaceae	NA	rhizosphere
Otu003418	3.88624	1.19164	0.0138087	Bacteria	Proteobacteria	Gammaproteobacteria	Oceanospirillales	Oceanospirillaceae	Pseudohongiella	rhizosphere
Otu003614	3.27027	-1.45967	0.00143393	Bacteria	Proteobacteria	Gammaproteobacteria	Pseudomonadales	Pseudomonadaceae	Pseudomonas	rhizosphere
Otu003910	2.31008	-0.98492	0.0464426	Bacteria	Proteobacteria	Gammaproteobacteria	Oceanospirillales	Oceanospirillaceae	Pseudohongiella	rhizosphere
Otu004009	3.20373	1.11522	0.0276974	Bacteria	Proteobacteria	Deltaproteobacteria	Myxococcales	Sandaracinaceae	NA	rhizosphere
Otu004103	2.98019	-1.46343	0.00258369	Bacteria	Proteobacteria	Gammaproteobacteria	Oceanospirillales	Halomonadaceae	Halomonas	rhizosphere
Otu004169	1.39825	-1.1328	0.0222351	Bacteria	Proteobacteria	Alphaproteobacteria	Sphingomonadales	Sphingomonadaceae	Sphingobium	rhizosphere
Otu004189	2.08617	1.35774	0.00929085	Bacteria	Proteobacteria	Gammaproteobacteria	Xanthomonadales	NA	NA	rhizosphere
Otu004228	0.898874	-1.07011	0.042126	Bacteria	Proteobacteria	Betaproteobacteria	Burkholderiales	Comamonadaceae	NA	rhizosphere
Otu004520	2.18188	-0.908219	0.0206267	Bacteria	Proteobacteria	Alphaproteobacteria	Caulobacterales	Caulobacteraceae	NA	rhizosphere
Otu004670	0.823816	1.07128	0.0432871	Bacteria	Proteobacteria	Betaproteobacteria	Nitrosomonadales	Gallionellaceae	NA	rhizosphere
Otu004811	0.883433	-1.08409	0.0368206	Bacteria	Proteobacteria	Alphaproteobacteria	Sphingomonadales	Sphingomonadaceae	Sphingobium	rhizosphere
Otu004946	1.43766	-1.18878	0.0237732	Bacteria	Proteobacteria	Gammaproteobacteria	Pseudomonadales	Moraxellaceae	NA	rhizosphere
Otu004981	2.04175	-1.02584	0.035559	Bacteria	Proteobacteria	Deltaproteobacteria	Myxococcales	NA	NA	rhizosphere
Otu005204	2.00092	-1.17986	0.0189637	Bacteria	Proteobacteria	Alphaproteobacteria	Caulobacterales	Caulobacteraceae	NA	rhizosphere
Otu005623	0.67901	-1.0335	0.0447782	Bacteria	Proteobacteria	Deltaproteobacteria	Myxococcales	NA	NA	rhizosphere
Otu005638	1.40438	1.27544	0.00603815	Bacteria	Proteobacteria	Deltaproteobacteria	Myxococcales	NA	NA	rhizosphere
Otu005656	0.878343	1.05603	0.042831	Bacteria	Proteobacteria	Gammaproteobacteria	Xanthomonadales	Xanthomonadaceae	NA	rhizosphere
Otu005810	0.710701	-0.934354	0.0444058	Bacteria	Proteobacteria	Deltaproteobacteria	Bdellovibrionales	Bdellovibrionaceae	NA	rhizosphere
Otu005869	1.6147	1.38285	0.00792187	Bacteria	Proteobacteria	Deltaproteobacteria	Myxococcales	NA	NA	rhizosphere
Otu006055	1.44457	-1.76693	0.00090389	Bacteria	Proteobacteria	Betaproteobacteria	Neisseriales	Neisseriaceae	Chitinibacter	rhizosphere
Otu006398	0.541833	-1.05226	0.0358025	Bacteria	Proteobacteria	Deltaproteobacteria	Desulfurellales	Desulfurellaceae	NA	rhizosphere
Otu006515	0.579644	-1.06921	0.0392351	Bacteria	Proteobacteria	Deltaproteobacteria	Bdellovibrionales	Bacteriovoracaceae	Peredibacter	rhizosphere
Otu006939	0.813601	-1.20886	0.0144018	Bacteria	Proteobacteria	Deltaproteobacteria	NA	NA	NA	rhizosphere
Otu007524	0.59906	-1.15918	0.027388	Bacteria	Proteobacteria	Deltaproteobacteria	Myxococcales	NA	NA	rhizosphere
Otu003346	1.85678	1.28712	0.0119299	Bacteria	unclassified bacterium	NA	NA	NA	NA	rhizosphere
Otu008123	0.653985	-1.11998	0.0318081	Bacteria	unclassified bacterium	NA	NA	NA	NA	rhizosphere
Otu000399	68.5672	-0.573485	0.0450796	Bacteria	Verrucomicrobia	Verrucomicrobiae	Verrucomicrobiales	Verrucomicrobiaceae	Luteolibacter	rhizosphere
Otu000604	35.7754	-0.749643	0.00544331	Bacteria	Verrucomicrobia	Verrucomicrobiae	Verrucomicrobiales	Verrucomicrobiaceae	Luteolibacter	rhizosphere
Otu001086	20.0977	-0.8747	0.011651	Bacteria	Verrucomicrobia	Verrucomicrobiae	Verrucomicrobiales	Verrucomicrobiaceae	NA	rhizosphere
Otu001311	10.5018	-0.674951	0.03463	Bacteria	Verrucomicrobia	Verrucomicrobiae	Verrucomicrobiales	Verrucomicrobiaceae	Prosthecobacter	rhizosphere
Otu001599	14.7009	-1.56062	6.11965e-06	Bacteria	Verrucomicrobia	Opitutae	Opitutales	Opitutaceae	Opitutus	rhizosphere
Otu002105	3.83703	1.03236	0.0481682	Bacteria	Verrucomicrobia	Spartobacteria	Chthoniobacterales	NA	NA	rhizosphere
Otu002792	5.56866	-0.840011	0.0374084	Bacteria	Verrucomicrobia	NA	NA	NA	Candidatus Methylacidiphilum	rhizosphere
Otu002848	5.48373	-0.889269	0.0259854	Bacteria	Verrucomicrobia	Opitutae	NA	NA	NA	rhizosphere
Otu003724	2.80894	-1.28782	0.00182056	Bacteria	Verrucomicrobia	Spartobacteria	Chthoniobacterales	Chthoniobacteraceae	Chthoniobacter	rhizosphere
Otu003813	2.75493	-0.879962	0.0313586	Bacteria	Verrucomicrobia	Spartobacteria	Chthoniobacterales	Chthoniobacteraceae	Chthoniobacter	rhizosphere
Otu003847	2.08606	-0.978525	0.0418456	Bacteria	Verrucomicrobia	Opitutae	Opitutales	Opitutaceae	Opitutus	rhizosphere
Otu004178	2.46137	-1.17587	0.0155255	Bacteria	Verrucomicrobia	Verrucomicrobiae	Verrucomicrobiales	Verrucomicrobiaceae	NA	rhizosphere
Otu005196	1.554	1.19891	0.00891911	Bacteria	Verrucomicrobia	Spartobacteria	Chthoniobacterales	NA	NA	rhizosphere
Otu005435	0.660883	-1.08278	0.032967	Bacteria	Verrucomicrobia	NA	NA	NA	NA	rhizosphere
Otu00033	1.78082	-3.32629	0.00866689	Fungi	Ascomycota	Dothideomycetes	Pleosporales	Incertae sedis	Paraphoma	bulk soil
Otu00051	39.8118	-1.72247	0.0189667	Fungi	Ascomycota	Sordariomycetes	NA	NA	NA	bulk soil
Otu00166	15.3232	-2.65026	0.00297746	Fungi	Ascomycota	Sordariomycetes	Sordariales	Lasiosphaeriaceae	Schizothecium	bulk soil
Otu00185	75.9858	-4.29527	0.00122536	Fungi	Ascomycota	Eurotiomycetes	NA	NA	NA	bulk soil
Otu00323	2.3235	-2.328	0.0392625	Fungi	Ascomycota	Sordariomycetes	Incertae sedis	Incertae sedis	Myrmecridium	bulk soil
Otu00521	6.98804	1.85749	0.015817	Fungi	Ascomycota	Pezizomycetes	Pezizales	Ascobolaceae	NA	bulk soil
Otu00015	120.968	-3.6997	0.00745126	Fungi	Basidiomycota	Agaricomycetes	Agaricales	Hygrophoraceae	Cuphophyllus	bulk soil
Otu00021	169.466	-2.96048	0.0411506	Fungi	Basidiomycota	Agaricomycetes	Agaricales	Hygrophoraceae	Hygrocybe	bulk soil
Otu00110	8.87676	2.84392	0.0383377	Fungi	Basidiomycota	Agaricomycetes	Agaricales	NA	NA	bulk soil
Otu00277	45.9606	-3.60961	0.00575974	Fungi	Basidiomycota	Agaricomycetes	Agaricales	Mycenaceae	Mycena	bulk soil
Otu00373	7.42258	-3.74875	0.00964707	Fungi	Basidiomycota	Agaricomycetes	Cantharellales	Ceratobasidiaceae	NA	bulk soil
Otu00544	4.72775	2.84783	0.039302	Fungi	Basidiomycota	Agaricomycetes	NA	NA	NA	bulk soil
Otu01212	1.81401	-3.03737	0.0242329	Fungi	Basidiomycota	Agaricomycetes	NA	NA	NA	bulk soil
Otu00636	1.57902	-2.49015	0.0294196	Fungi	unclassified fungus	NA	NA	NA	NA	bulk soil
Otu00031	87.0591	-0.9866	0.0130752	Fungi	Ascomycota	Dothideomycetes	Pleosporales	Incertae sedis	Didymella	rhizosphere
Otu00044	41.2745	1.79241	0.0297808	Fungi	Ascomycota	NA	NA	NA	NA	rhizosphere
Otu00121	5.93467	2.51701	0.0485863	Fungi	Ascomycota	NA	NA	NA	NA	rhizosphere
Otu00128	3.99903	3.52464	0.00361297	Fungi	Ascomycota	Dothideomycetes	Pleosporales	NA	NA	rhizosphere
Otu00168	21.4545	1.35641	0.0446841	Fungi	Ascomycota	Sordariomycetes	Sordariales	Lasiosphaeriaceae	Schizothecium	rhizosphere
Otu00263	2.80933	2.33003	0.0440191	Fungi	Ascomycota	NA	NA	NA	NA	rhizosphere
Otu00280	16.6392	-1.75888	0.0192259	Fungi	Ascomycota	Sordariomycetes	Incertae sedis	Incertae sedis	Savoryella	rhizosphere
Otu00871	2.2483	2.52776	0.01652	Fungi	Ascomycota	Dothideomycetes	Pleosporales	Phaeosphaeriaceae	NA	rhizosphere
Otu00015	25.1979	-4.55471	0.000117854	Fungi	Basidiomycota	Agaricomycetes	Agaricales	Hygrophoraceae	Cuphophyllus	rhizosphere
Otu00054	4.98457	-3.46657	0.00566933	Fungi	Basidiomycota	Agaricomycetes	Agaricales	Marasmiaceae	Calyptella	rhizosphere
Otu00277	35.5077	-4.72556	0.000117899	Fungi	Basidiomycota	Agaricomycetes	Agaricales	Mycenaceae	Mycena	rhizosphere
Otu00403	3.54875	2.80104	0.0218912	Fungi	Basidiomycota	Agaricomycetes	Agaricales	Entolomataceae	Clitopilus	rhizosphere
Otu01212	2.7613	-2.96686	0.00868739	Fungi	Basidiomycota	Agaricomycetes	NA	NA	NA	rhizosphere
Otu00380	36.6414	-1.60408	0.0408345	Fungi	Glomeromycota	Glomeromycetes	Glomerales	Glomeraceae	Glomus	rhizosphere
Otu00435	9.81944	2.02544	0.0486117	Fungi	Glomeromycota	Glomeromycetes	Glomerales	Claroideoglomeraceae	Claroideoglomus	rhizosphere
Otu00963	3.71365	-2.76534	0.0277535	Fungi	unclassified fungus	NA	NA	NA	NA	rhizosphere
Otu00503	10.2333	2.62623	0.00444885	Fungi	Zygomycota	Incertae sedis	Mortierellales	Mortierellaceae	Mortierella	rhizosphere

## Sheet: Pairwise_comparison_PS
Supplementary Table S7: All bacterial and fungal OTUs with significant fold change (p<0.05) pairwise for the four plant species (PS). This tables corresponds to Supplementary Figure S4 and S5.
OTU	mean normalized counts	log fold change	p-value	kingdom	phylum	class	order	family	genus	plant species pairs
Otu0031562	3.00184	-1.50488	0.0169957	Bacteria	Acidobacteria	Subgroup 6	NA	NA	NA	A. elatius vs. D. glomerata
Otu0035391	1.98422	1.22763	0.0107785	Bacteria	Proteobacteria	Alphaproteobacteria	Rickettsiales	NA	Candidatus Odyssella	A. elatius vs. D. glomerata
Otu004756	1.25536	1.34919	0.02439	Bacteria	Proteobacteria	Alphaproteobacteria	Rhizobiales	NA	Nordella	A. elatius vs. D. glomerata
Otu0045173	1.52025	1.33898	0.021959	Bacteria	Proteobacteria	Gammaproteobacteria	Xanthomonadales	NA	Steroidobacter	A. elatius vs. D. glomerata
Otu0005533	15.1252	-2.23957	0.000295551	Bacteria	Actinobacteria	Thermoleophilia	Solirubrobacterales	Solirubrobacteraceae	Solirubrobacter	A. elatius vs. D. glomerata
Otu0005931	13.7682	-1.65875	0.00652012	Bacteria	Actinobacteria	Actinobacteria	Micromonosporales	Micromonosporaceae	Hamadaea	A. elatius vs. D. glomerata
Otu0006851	3.45577	1.02309	0.0381446	Bacteria	Actinobacteria	Actinobacteria	Micromonosporales	Micromonosporaceae	Micromonospora	A. elatius vs. D. glomerata
Otu0016762	9.06295	1.20851	0.0424787	Bacteria	Actinobacteria	Actinobacteria	Frankiales	Nakamurellaceae	Nakamurella	A. elatius vs. D. glomerata
Otu0026692	1.81739	1.8383	0.00387251	Bacteria	Actinobacteria	Actinobacteria	Micrococcales	Intrasporangiaceae	Lapillicoccus	A. elatius vs. D. glomerata
Otu003377	2.96586	-1.27026	0.0232204	Bacteria	Actinobacteria	Thermoleophilia	Solirubrobacterales	Parviterribacteraceae	Parviterribacter	A. elatius vs. D. glomerata
Otu003658	0.974363	1.79747	0.00304376	Bacteria	Actinobacteria	Acidimicrobiia	Acidimicrobiales	Iamiaceae	Iamia	A. elatius vs. D. glomerata
Otu001630	11.5625	0.959013	0.0159726	Bacteria	Actinobacteria	Acidimicrobiia	Acidimicrobiales	NA	NA	A. elatius vs. D. glomerata
Otu0033261	3.36473	-1.13442	0.00545125	Bacteria	Actinobacteria	Thermoleophilia	Gaiellales	NA	NA	A. elatius vs. D. glomerata
Otu0024042	8.67556	1.2698	0.0320107	Bacteria	Bacteroidetes	Sphingobacteriia	Sphingobacteriales	Chitinophagaceae	Chitinophaga	A. elatius vs. D. glomerata
Otu0031661	3.63	1.28288	0.031416	Bacteria	Bacteroidetes	Sphingobacteriia	Sphingobacteriales	Chitinophagaceae	Ferruginibacter	A. elatius vs. D. glomerata
Otu004098	1.0187	1.33446	0.0362413	Bacteria	Bacteroidetes	Sphingobacteriia	Sphingobacteriales	Chitinophagaceae	Chitinophaga	A. elatius vs. D. glomerata
Otu0056731	1.1917	1.31289	0.0363824	Bacteria	Bacteroidetes	NA	NA	NA	NA	A. elatius vs. D. glomerata
Otu0062812	1.30098	1.46231	0.0207138	Bacteria	Bacteroidetes	Sphingobacteriia	Sphingobacteriales	Chitinophagaceae	Terrimonas	A. elatius vs. D. glomerata
Otu0063081	0.741823	1.55733	0.0104161	Bacteria	Bacteroidetes	Cytophagia	Cytophagales	Cytophagaceae	Sporocytophaga	A. elatius vs. D. glomerata
Otu0010551	12.6591	-1.19993	0.0355813	Bacteria	Chloroflexi	Chloroflexia	Chloroflexales	Roseiflexaceae	Roseiflexus	A. elatius vs. D. glomerata
Otu0015392	4.00429	-1.79483	0.0032652	Bacteria	Chloroflexi	Chloroflexia	Chloroflexales	Roseiflexaceae	Roseiflexus	A. elatius vs. D. glomerata
Otu002654	1.22147	-1.15931	0.0497282	Bacteria	Chloroflexi	NA	NA	NA	NA	A. elatius vs. D. glomerata
Otu003395	2.06835	1.25341	0.0492175	Bacteria	Chloroflexi	NA	NA	NA	NA	A. elatius vs. D. glomerata
Otu0045381	2.12159	1.11489	0.0437899	Bacteria	Chloroflexi	Chloroflexia	Chloroflexales	Roseiflexaceae	Roseiflexus	A. elatius vs. D. glomerata
Otu0032111	3.64876	-0.874613	0.0366625	Bacteria	Elusimicrobia	Elusimicrobia	Lineage IIa	NA	NA	A. elatius vs. D. glomerata
Otu002113	0.77137	-1.26094	0.0474523	Bacteria	Gemmatimonadetes	Longimicrobia	Longimicrobiales	Longimicrobiaceae	Longimicrobium	A. elatius vs. D. glomerata
Otu002440	5.00109	-1.29048	0.0413085	Bacteria	Gemmatimonadetes	Gemmatimonadetes	Gemmatimonadales	Gemmatimonadaceae	Gemmatimonas	A. elatius vs. D. glomerata
Otu007315	0.793213	1.3184	0.0353454	Bacteria	Gemmatimonadetes	Gemmatimonadetes	Gemmatimonadales	Gemmatimonadaceae	Gemmatirosa	A. elatius vs. D. glomerata
Otu000211	17.5297	1.31653	0.036014	Bacteria	Actinobacteria	Actinobacteria	Micromonosporales	Micromonosporaceae	NA	A. elatius vs. D. glomerata
Otu0034852	2.60014	-1.13014	0.0339622	Bacteria	Actinobacteria	Acidimicrobiia	Acidimicrobiales	Acidimicrobiaceae	NA	A. elatius vs. D. glomerata
Otu005295	0.848987	1.26157	0.039086	Bacteria	Armatimonadetes	Fimbriimonadia	Fimbriimonadales	Fimbriimonadaceae	NA	A. elatius vs. D. glomerata
Otu001047	19.8613	0.947276	0.0297994	Bacteria	Bacteroidetes	Sphingobacteriia	Sphingobacteriales	Chitinophagaceae	NA	A. elatius vs. D. glomerata
Otu0013031	17.9372	0.957773	0.0288715	Bacteria	Bacteroidetes	Cytophagia	Cytophagales	Cytophagaceae	NA	A. elatius vs. D. glomerata
Otu001426	14.7977	1.10672	0.0231461	Bacteria	Bacteroidetes	Sphingobacteriia	Sphingobacteriales	Chitinophagaceae	NA	A. elatius vs. D. glomerata
Otu0030791	1.99127	1.33279	0.0325953	Bacteria	Bacteroidetes	Cytophagia	Cytophagales	Cytophagaceae	NA	A. elatius vs. D. glomerata
Otu0035161	3.59775	1.43787	0.0211511	Bacteria	Bacteroidetes	Sphingobacteriia	Sphingobacteriales	Chitinophagaceae	NA	A. elatius vs. D. glomerata
Otu0041001	2.42749	1.06375	0.0475433	Bacteria	Bacteroidetes	Sphingobacteriia	Sphingobacteriales	Saprospiraceae	NA	A. elatius vs. D. glomerata
Otu0046792	1.38966	-1.30012	0.0221248	Bacteria	Bacteroidetes	Sphingobacteriia	Sphingobacteriales	Saprospiraceae	NA	A. elatius vs. D. glomerata
Otu007329	0.592662	1.48189	0.0164993	Bacteria	Bacteroidetes	Sphingobacteriia	Sphingobacteriales	Saprospiraceae	NA	A. elatius vs. D. glomerata
Otu001691	9.22175	1.00283	0.0486176	Bacteria	Planctomycetes	Planctomycetacia	Planctomycetales	Planctomycetaceae	Singulisphaera	A. elatius vs. D. glomerata
Otu0007361	15.9558	1.08468	0.04421	Bacteria	Chloroflexi	Anaerolineae	Anaerolineales	Anaerolineaceae	NA	A. elatius vs. D. glomerata
Otu002578	5.99695	1.09834	0.0496544	Bacteria	Planctomycetes	NA	NA	NA	NA	A. elatius vs. D. glomerata
Otu0043942	1.9159	1.57128	0.00798822	Bacteria	Planctomycetes	Planctomycetacia	Planctomycetales	Planctomycetaceae	Singulisphaera	A. elatius vs. D. glomerata
Otu0019191	8.06491	1.51514	0.00402502	Bacteria	Chloroflexi	Anaerolineae	Anaerolineales	Anaerolineaceae	NA	A. elatius vs. D. glomerata
Otu0060161	0.600498	-1.27989	0.0444824	Bacteria	Chloroflexi	Anaerolineae	Anaerolineales	Anaerolineaceae	NA	A. elatius vs. D. glomerata
Otu0026561	5.66987	1.28354	0.0262455	Bacteria	Fibrobacteres	Fibrobacteria	Fibrobacterales	Fibrobacteraceae	NA	A. elatius vs. D. glomerata
Otu0003642	24.0299	1.19702	0.0124303	Bacteria	Firmicutes	Bacilli	Bacillales	Planococcaceae	NA	A. elatius vs. D. glomerata
Otu0014811	9.1092	-1.55434	0.0119825	Bacteria	Gemmatimonadetes	Gemmatimonadetes	Gemmatimonadales	Gemmatimonadaceae	NA	A. elatius vs. D. glomerata
Otu001368	11.6641	0.73875	0.0448118	Bacteria	Planctomycetes	Planctomycetacia	Planctomycetales	Planctomycetaceae	NA	A. elatius vs. D. glomerata
Otu001994	6.55962	1.27196	0.0376814	Bacteria	Planctomycetes	Phycisphaerae	Tepidisphaerales	Tepidisphaeraceae	NA	A. elatius vs. D. glomerata
Otu0066131	0.773722	1.37818	0.0191608	Bacteria	Planctomycetes	Planctomycetacia	Planctomycetales	Planctomycetaceae	NA	A. elatius vs. D. glomerata
Otu0003971	43.0285	1.18825	0.00806188	Bacteria	Proteobacteria	Gammaproteobacteria	Xanthomonadales	Xanthomonadaceae	NA	A. elatius vs. D. glomerata
Otu000592	11.5158	1.29778	0.0150766	Bacteria	Proteobacteria	Betaproteobacteria	Burkholderiales	Comamonadaceae	NA	A. elatius vs. D. glomerata
Otu000924	18.4131	1.56831	0.0130129	Bacteria	Proteobacteria	Deltaproteobacteria	Desulfurellales	Desulfurellaceae	NA	A. elatius vs. D. glomerata
Otu001092	7.87172	0.962015	0.00883776	Bacteria	Proteobacteria	Betaproteobacteria	Burkholderiales	Comamonadaceae	NA	A. elatius vs. D. glomerata
Otu001463	3.89721	1.57154	0.00882768	Bacteria	Proteobacteria	Alphaproteobacteria	Sphingomonadales	Erythrobacteraceae	NA	A. elatius vs. D. glomerata
Otu003036	2.93023	1.27475	0.0397548	Bacteria	Proteobacteria	Betaproteobacteria	Nitrosomonadales	Nitrosomonadaceae	NA	A. elatius vs. D. glomerata
Otu003234	4.56066	1.17336	0.0355315	Bacteria	Bacteroidetes	Sphingobacteriia	Sphingobacteriales	NA	NA	A. elatius vs. D. glomerata
Otu0031722	2.86232	2.01844	0.00104429	Bacteria	Proteobacteria	Alphaproteobacteria	Sphingomonadales	Sphingomonadaceae	NA	A. elatius vs. D. glomerata
Otu003621	2.0268	1.2572	0.0314744	Bacteria	Proteobacteria	Alphaproteobacteria	Sphingomonadales	Sphingomonadaceae	NA	A. elatius vs. D. glomerata
Otu003878	2.14889	1.25904	0.0478386	Bacteria	Proteobacteria	Gammaproteobacteria	Xanthomonadales	Xanthomonadaceae	NA	A. elatius vs. D. glomerata
Otu0050791	1.28456	-1.29334	0.0397398	Bacteria	Proteobacteria	Betaproteobacteria	Burkholderiales	Oxalobacteraceae	NA	A. elatius vs. D. glomerata
Otu0032742	3.87342	1.25217	0.0187445	Bacteria	Bacteroidetes	Sphingobacteriia	Sphingobacteriales	NA	NA	A. elatius vs. D. glomerata
Otu008213	0.383483	1.32462	0.0376291	Bacteria	Proteobacteria	Deltaproteobacteria	Bdellovibrionales	Bdellovibrionaceae	NA	A. elatius vs. D. glomerata
Otu000301	59.847	0.745856	0.0238506	Bacteria	Proteobacteria	Alphaproteobacteria	Rhizobiales	Hyphomicrobiaceae	Devosia	A. elatius vs. D. glomerata
Otu000735	10.8149	0.910342	0.0497419	Bacteria	Proteobacteria	Alphaproteobacteria	Rhizobiales	Bradyrhizobiaceae	Bosea	A. elatius vs. D. glomerata
Otu0008251	26.6599	0.824963	0.00655393	Bacteria	Proteobacteria	Alphaproteobacteria	Sphingomonadales	Sphingomonadaceae	Sphingomonas	A. elatius vs. D. glomerata
Otu0010942	11.2347	-1.25868	0.0362524	Bacteria	Proteobacteria	Betaproteobacteria	Rhodocyclales	Rhodocyclaceae	Dechloromonas	A. elatius vs. D. glomerata
Otu0013421	7.14286	-1.06005	0.0392743	Bacteria	Proteobacteria	Deltaproteobacteria	Myxococcales	Haliangiaceae	Haliangium	A. elatius vs. D. glomerata
Otu001502	5.52591	-1.33146	0.0279631	Bacteria	Proteobacteria	Alphaproteobacteria	Rhodospirillales	Rhodospirillaceae	Defluviicoccus	A. elatius vs. D. glomerata
Otu001683	10.5391	1.0803	0.0435774	Bacteria	Proteobacteria	Alphaproteobacteria	Caulobacterales	Caulobacteraceae	Phenylobacterium	A. elatius vs. D. glomerata
Otu0017992	7.02844	1.32562	0.0178443	Bacteria	Proteobacteria	Alphaproteobacteria	Caulobacterales	Caulobacteraceae	Brevundimonas	A. elatius vs. D. glomerata
Otu0018202	4.92014	-1.21622	0.0484412	Bacteria	Proteobacteria	Deltaproteobacteria	Myxococcales	Haliangiaceae	Haliangium	A. elatius vs. D. glomerata
Otu002181	6.6419	1.03716	0.0354993	Bacteria	Proteobacteria	Deltaproteobacteria	Myxococcales	Haliangiaceae	Haliangium	A. elatius vs. D. glomerata
Otu000151	136.422	0.617556	0.0321342	Bacteria	Proteobacteria	Deltaproteobacteria	Myxococcales	NA	NA	A. elatius vs. D. glomerata
Otu0007522	29.1979	0.928181	0.00823967	Bacteria	Proteobacteria	Alphaproteobacteria	Sphingomonadales	NA	NA	A. elatius vs. D. glomerata
Otu003534	2.77012	1.33437	0.0131276	Bacteria	Proteobacteria	Deltaproteobacteria	Myxococcales	Sandaracinaceae	Sandaracinus	A. elatius vs. D. glomerata
Otu0012612	19.1271	1.43362	0.00106011	Bacteria	Proteobacteria	Alphaproteobacteria	Sphingomonadales	NA	NA	A. elatius vs. D. glomerata
Otu003604	3.64076	0.962039	0.0460218	Bacteria	Proteobacteria	Alphaproteobacteria	Rhodospirillales	Acetobacteraceae	Roseomonas	A. elatius vs. D. glomerata
Otu001656	11.2509	1.1217	0.0451205	Bacteria	Proteobacteria	Deltaproteobacteria	Myxococcales	NA	NA	A. elatius vs. D. glomerata
Otu003850	1.74982	1.21162	0.0492	Bacteria	Proteobacteria	Gammaproteobacteria	Cellvibrionales	Cellvibrionaceae	Cellvibrio	A. elatius vs. D. glomerata
Otu0039621	1.6608	1.493	0.0108961	Bacteria	Proteobacteria	Gammaproteobacteria	Legionellales	Coxiellaceae	Rickettsiella	A. elatius vs. D. glomerata
Otu004018	2.07699	1.28238	0.0226588	Bacteria	Proteobacteria	Alphaproteobacteria	Sphingomonadales	Sphingomonadaceae	Sphingomonas	A. elatius vs. D. glomerata
Otu004363	1.60896	-1.00478	0.036284	Bacteria	Proteobacteria	NA	NA	NA	NA	A. elatius vs. D. glomerata
Otu0044661	1.29947	1.30225	0.0191924	Bacteria	Proteobacteria	Gammaproteobacteria	Legionellales	Legionellaceae	Legionella	A. elatius vs. D. glomerata
Otu002408	3.80147	1.25446	0.0443919	Bacteria	Proteobacteria	Deltaproteobacteria	Myxococcales	NA	NA	A. elatius vs. D. glomerata
Otu0031501	1.82874	1.40113	0.00415865	Bacteria	Proteobacteria	Deltaproteobacteria	Oligoflexales	NA	NA	A. elatius vs. D. glomerata
Otu0038281	2.43992	1.26202	0.0382095	Bacteria	Proteobacteria	Alphaproteobacteria	Sphingomonadales	NA	NA	A. elatius vs. D. glomerata
Otu005059	0.831419	1.65266	0.00944734	Bacteria	Proteobacteria	Alphaproteobacteria	Sphingomonadales	Sphingomonadaceae	Sphingopyxis	A. elatius vs. D. glomerata
Otu0051001	1.38825	1.47897	0.0202345	Bacteria	Proteobacteria	Gammaproteobacteria	NA	NA	NA	A. elatius vs. D. glomerata
Otu005855	0.915156	1.28136	0.0404593	Bacteria	Proteobacteria	Alphaproteobacteria	Sphingomonadales	Sphingomonadaceae	Sphingomonas	A. elatius vs. D. glomerata
Otu0064121	1.02863	-1.33233	0.0157953	Bacteria	Proteobacteria	Deltaproteobacteria	Bdellovibrionales	Bdellovibrionaceae	Bdellovibrio	A. elatius vs. D. glomerata
Otu008931	0.539237	1.34928	0.0329838	Bacteria	Proteobacteria	Deltaproteobacteria	Bdellovibrionales	Bdellovibrionaceae	Bdellovibrio	A. elatius vs. D. glomerata
Otu004625	1.55236	1.1394	0.0396454	Bacteria	Proteobacteria	Alphaproteobacteria	Rhizobiales	NA	NA	A. elatius vs. D. glomerata
Otu001429	14.5254	1.26932	0.0359207	Bacteria	Verrucomicrobia	Spartobacteria	Chthoniobacterales	Chthoniobacteraceae	Chthoniobacter	A. elatius vs. D. glomerata
Otu0027753	3.40142	1.63398	0.00989639	Bacteria	Verrucomicrobia	Verrucomicrobiae	Verrucomicrobiales	Verrucomicrobiaceae	Haloferula	A. elatius vs. D. glomerata
Otu003684	2.60186	1.13122	0.0250907	Bacteria	Verrucomicrobia	Spartobacteria	Chthoniobacterales	Chthoniobacteraceae	Chthoniobacter	A. elatius vs. D. glomerata
Otu0059831	1.23608	1.33892	0.0345177	Bacteria	Verrucomicrobia	Opitutae	Opitutales	Opitutaceae	Opitutus	A. elatius vs. D. glomerata
Otu0060841	0.862026	1.58564	0.0122181	Bacteria	Verrucomicrobia	Spartobacteria	Chthoniobacterales	Chthoniobacteraceae	Chthoniobacter	A. elatius vs. D. glomerata
Otu005913	1.0749	1.5126	0.0160599	Bacteria	Acidobacteria	Subgroup 17	NA	NA	NA	A.millefolium vs. A. elatius
Otu000241	81.6752	-1.13916	0.0299898	Bacteria	Acidobacteria	Subgroup 6	NA	NA	NA	A.millefolium vs. A. elatius
Otu001980	9.45874	0.848549	0.0492054	Bacteria	Acidobacteria	Blastocatellia	Blastocatellales	NA	Aridibacter	A.millefolium vs. A. elatius
Otu000525	64.177	1.30786	0.0308651	Bacteria	Acidobacteria	Subgroup 6	NA	NA	NA	A.millefolium vs. A. elatius
Otu001151	22.026	-1.39332	0.0206565	Bacteria	Acidobacteria	Subgroup 6	NA	NA	NA	A.millefolium vs. A. elatius
Otu001996	2.62554	-1.50281	0.0157889	Bacteria	Acidobacteria	Subgroup 6	NA	NA	NA	A.millefolium vs. A. elatius
Otu003156	3.00184	1.89517	0.00263061	Bacteria	Acidobacteria	Subgroup 6	NA	NA	NA	A.millefolium vs. A. elatius
Otu006433	0.89783	-1.48227	0.0174062	Bacteria	Acidobacteria	Holophagae	Subgroup 10	NA	NA	A.millefolium vs. A. elatius
Otu003260	3.17149	-1.44172	0.0117852	Bacteria	Acidobacteria	Subgroup 6	NA	NA	NA	A.millefolium vs. A. elatius
Otu005611	1.22698	1.31271	0.0392278	Bacteria	Acidobacteria	Subgroup 6	NA	NA	NA	A.millefolium vs. A. elatius
Otu002857	4.85847	1.15709	0.0467227	Bacteria	Acidobacteria	Blastocatellia	Blastocatellales	NA	Blastocatella	A.millefolium vs. A. elatius
Otu007495	0.498465	1.36826	0.0290963	Bacteria	Proteobacteria	Alphaproteobacteria	Rhodospirillales	NA	Candidatus Alysiosphaera	A.millefolium vs. A. elatius
Otu000919	27.4849	0.650313	0.0461648	Bacteria	Actinobacteria	Acidimicrobiia	Acidimicrobiales	NA	Candidatus Microthrix	A.millefolium vs. A. elatius
Otu000553	15.1252	1.76609	0.00433177	Bacteria	Actinobacteria	Thermoleophilia	Solirubrobacterales	Solirubrobacteraceae	Solirubrobacter	A.millefolium vs. A. elatius
Otu001185	18.8419	0.696152	0.0275751	Bacteria	Actinobacteria	Acidimicrobiia	Acidimicrobiales	NA	Candidatus Microthrix	A.millefolium vs. A. elatius
Otu001160	0.877776	-1.28629	0.0402073	Bacteria	Actinobacteria	Actinobacteria	Propionibacteriales	Nocardioidaceae	Nocardioides	A.millefolium vs. A. elatius
Otu001667	7.98986	1.52879	0.0141674	Bacteria	Actinobacteria	Actinobacteria	Pseudonocardiales	Pseudonocardiaceae	Lentzea	A.millefolium vs. A. elatius
Otu001670	1.08767	1.30312	0.0408604	Bacteria	Actinobacteria	Actinobacteria	Micromonosporales	Micromonosporaceae	NA	A.millefolium vs. A. elatius
Otu002669	1.81739	-1.28765	0.0428994	Bacteria	Actinobacteria	Actinobacteria	Micrococcales	Intrasporangiaceae	Lapillicoccus	A.millefolium vs. A. elatius
Otu003485	2.60014	1.17047	0.028231	Bacteria	Actinobacteria	Acidimicrobiia	Acidimicrobiales	Acidimicrobiaceae	NA	A.millefolium vs. A. elatius
Otu003585	1.14356	-1.60326	0.0106865	Bacteria	Actinobacteria	Actinobacteria	Micrococcales	Microbacteriaceae	Microbacterium	A.millefolium vs. A. elatius
Otu003736	3.36858	1.01925	0.0482606	Bacteria	Actinobacteria	Thermoleophilia	Solirubrobacterales	Patulibacteraceae	Patulibacter	A.millefolium vs. A. elatius
Otu003929	2.03254	-1.1429	0.0290344	Bacteria	Actinobacteria	Actinobacteria	Pseudonocardiales	Pseudonocardiaceae	Pseudonocardia	A.millefolium vs. A. elatius
Otu004517	1.52025	-1.20288	0.0392716	Bacteria	Proteobacteria	Gammaproteobacteria	Xanthomonadales	NA	Steroidobacter	A.millefolium vs. A. elatius
Otu000886	35.5705	1.23287	0.030438	Bacteria	Bacteroidetes	Sphingobacteriia	Sphingobacteriales	Saprospiraceae	NA	A.millefolium vs. A. elatius
Otu003079	1.99127	-1.27491	0.0409684	Bacteria	Bacteroidetes	Cytophagia	Cytophagales	Cytophagaceae	NA	A.millefolium vs. A. elatius
Otu005639	1.6484	1.56925	0.00963367	Bacteria	Bacteroidetes	Cytophagia	Cytophagales	Cytophagaceae	NA	A.millefolium vs. A. elatius
Otu002728	2.39226	-1.15637	0.040668	Bacteria	Chloroflexi	Anaerolineae	Anaerolineales	Anaerolineaceae	NA	A.millefolium vs. A. elatius
Otu003098	4.01954	-0.959544	0.0483706	Bacteria	Chloroflexi	Anaerolineae	Anaerolineales	Anaerolineaceae	NA	A.millefolium vs. A. elatius
Otu004302	1.98529	1.55254	0.0144488	Bacteria	Fibrobacteres	Fibrobacteria	Fibrobacterales	Fibrobacteraceae	NA	A.millefolium vs. A. elatius
Otu000364	24.0299	-1.15299	0.0160751	Bacteria	Firmicutes	Bacilli	Bacillales	Planococcaceae	NA	A.millefolium vs. A. elatius
Otu006410	1.03084	1.26056	0.0462104	Bacteria	Acidobacteria	Acidobacteria	Acidobacteriales	NA	Terriglobus	A.millefolium vs. A. elatius
Otu001011	21.0193	-1.11624	0.0462183	Bacteria	Firmicutes	Bacilli	Bacillales	Planococcaceae	NA	A.millefolium vs. A. elatius
Otu005519	0.636644	1.26941	0.0463861	Bacteria	Firmicutes	Erysipelotrichia	Erysipelotrichales	Erysipelotrichaceae	NA	A.millefolium vs. A. elatius
Otu000791	32.8786	-1.15859	0.0430676	Bacteria	Actinobacteria	Thermoleophilia	Solirubrobacterales	NA	NA	A.millefolium vs. A. elatius
Otu003705	2.98726	-1.93657	0.0011457	Bacteria	Gemmatimonadetes	Gemmatimonadetes	Gemmatimonadales	Gemmatimonadaceae	NA	A.millefolium vs. A. elatius
Otu004261	1.27355	-1.58173	0.0126163	Bacteria	Gemmatimonadetes	Gemmatimonadetes	Gemmatimonadales	Gemmatimonadaceae	NA	A.millefolium vs. A. elatius
Otu002092	3.17086	1.48832	0.0189912	Bacteria	Planctomycetes	Phycisphaerae	Tepidisphaerales	Tepidisphaeraceae	NA	A.millefolium vs. A. elatius
Otu004521	1.63385	1.34543	0.024899	Bacteria	Planctomycetes	Phycisphaerae	Tepidisphaerales	Tepidisphaeraceae	NA	A.millefolium vs. A. elatius
Otu006262	0.829519	-1.17275	0.0469131	Bacteria	Planctomycetes	Planctomycetacia	Planctomycetales	Planctomycetaceae	NA	A.millefolium vs. A. elatius
Otu006905	0.695816	-1.17877	0.0497281	Bacteria	Planctomycetes	Phycisphaerae	Tepidisphaerales	Tepidisphaeraceae	NA	A.millefolium vs. A. elatius
Otu001533	15.1396	0.906454	0.0281682	Bacteria	Actinobacteria	Acidimicrobiia	Acidimicrobiales	NA	NA	A.millefolium vs. A. elatius
Otu003326	3.36473	0.828974	0.0461286	Bacteria	Actinobacteria	Thermoleophilia	Gaiellales	NA	NA	A.millefolium vs. A. elatius
Otu001448	7.72422	1.54515	0.0138995	Bacteria	Proteobacteria	Betaproteobacteria	Burkholderiales	Comamonadaceae	NA	A.millefolium vs. A. elatius
Otu001615	8.33972	-0.813892	0.0422395	Bacteria	Proteobacteria	Betaproteobacteria	Burkholderiales	Comamonadaceae	NA	A.millefolium vs. A. elatius
Otu001772	11.7645	0.967881	0.0409514	Bacteria	Proteobacteria	Gammaproteobacteria	Xanthomonadales	Xanthomonadaceae	NA	A.millefolium vs. A. elatius
Otu007001	0.718625	1.35285	0.0246358	Bacteria	Actinobacteria	Acidimicrobiia	Acidimicrobiales	NA	NA	A.millefolium vs. A. elatius
Otu001933	11.5641	1.10936	0.0397273	Bacteria	Proteobacteria	Deltaproteobacteria	Myxococcales	Sandaracinaceae	NA	A.millefolium vs. A. elatius
Otu002788	2.37296	1.241	0.0173188	Bacteria	Proteobacteria	Betaproteobacteria	Burkholderiales	Comamonadaceae	NA	A.millefolium vs. A. elatius
Otu000127	172.406	1.49765	0.00386831	Bacteria	Bacteroidetes	Flavobacteriia	Flavobacteriales	Flavobacteriaceae	Flavobacterium	A.millefolium vs. A. elatius
Otu003041	4.82477	-0.994508	0.0398511	Bacteria	Proteobacteria	Deltaproteobacteria	Myxococcales	Sandaracinaceae	NA	A.millefolium vs. A. elatius
Otu001959	4.7015	1.04574	0.0465555	Bacteria	Bacteroidetes	Sphingobacteriia	Sphingobacteriales	Chitinophagaceae	Flavihumibacter	A.millefolium vs. A. elatius
Otu003112	2.83134	-0.899998	0.0395695	Bacteria	Proteobacteria	Alphaproteobacteria	Rickettsiales	Holosporaceae	NA	A.millefolium vs. A. elatius
Otu003166	3.63	-1.75584	0.00341421	Bacteria	Bacteroidetes	Sphingobacteriia	Sphingobacteriales	Chitinophagaceae	Ferruginibacter	A.millefolium vs. A. elatius
Otu003239	4.62573	1.37818	0.0146551	Bacteria	Bacteroidetes	Flavobacteriia	Flavobacteriales	Flavobacteriaceae	Flavobacterium	A.millefolium vs. A. elatius
Otu003245	4.68611	1.22708	0.0495519	Bacteria	Bacteroidetes	Cytophagia	Cytophagales	Cytophagaceae	Cytophaga	A.millefolium vs. A. elatius
Otu003744	1.48702	1.51541	0.0169356	Bacteria	Bacteroidetes	Flavobacteriia	Flavobacteriales	Cryomorphaceae	Fluviicola	A.millefolium vs. A. elatius
Otu003172	2.86232	-2.15574	0.000475928	Bacteria	Proteobacteria	Alphaproteobacteria	Sphingomonadales	Sphingomonadaceae	NA	A.millefolium vs. A. elatius
Otu006281	1.30098	-1.88085	0.00299604	Bacteria	Bacteroidetes	Sphingobacteriia	Sphingobacteriales	Chitinophagaceae	Terrimonas	A.millefolium vs. A. elatius
Otu003876	1.87505	1.29254	0.0388482	Bacteria	Proteobacteria	Alphaproteobacteria	Sphingomonadales	Erythrobacteraceae	NA	A.millefolium vs. A. elatius
Otu004228	0.898874	1.65242	0.00946483	Bacteria	Proteobacteria	Betaproteobacteria	Burkholderiales	Comamonadaceae	NA	A.millefolium vs. A. elatius
Otu004520	2.18188	1.07377	0.0380591	Bacteria	Proteobacteria	Alphaproteobacteria	Caulobacterales	Caulobacteraceae	NA	A.millefolium vs. A. elatius
Otu005529	1.10735	-1.19641	0.0469355	Bacteria	Proteobacteria	Alphaproteobacteria	Rickettsiales	Rickettsiaceae	NA	A.millefolium vs. A. elatius
Otu005656	0.878343	-1.41341	0.0265235	Bacteria	Proteobacteria	Gammaproteobacteria	Xanthomonadales	Xanthomonadaceae	NA	A.millefolium vs. A. elatius
Otu005808	1.10705	-1.25434	0.0479344	Bacteria	Proteobacteria	Deltaproteobacteria	Myxococcales	Sandaracinaceae	NA	A.millefolium vs. A. elatius
Otu005810	0.710701	1.18869	0.0488215	Bacteria	Proteobacteria	Deltaproteobacteria	Bdellovibrionales	Bdellovibrionaceae	NA	A.millefolium vs. A. elatius
Otu005896	1.2076	1.33406	0.0269024	Bacteria	Proteobacteria	Alphaproteobacteria	Sphingomonadales	Sphingomonadaceae	NA	A.millefolium vs. A. elatius
Otu005926	1.17991	1.46	0.020613	Bacteria	Proteobacteria	Alphaproteobacteria	Caulobacterales	Caulobacteraceae	NA	A.millefolium vs. A. elatius
Otu004178	2.46137	1.25187	0.0434343	Bacteria	Verrucomicrobia	Verrucomicrobiae	Verrucomicrobiales	Verrucomicrobiaceae	NA	A.millefolium vs. A. elatius
Otu003792	2.51663	1.00098	0.0440564	Bacteria	Bacteroidetes	Sphingobacteriia	Sphingobacteriales	NA	NA	A.millefolium vs. A. elatius
Otu005720	1.1388	-1.1212	0.0458532	Bacteria	Bacteroidetes	Sphingobacteriia	Sphingobacteriales	NA	NA	A.millefolium vs. A. elatius
Otu006602	0.91197	-1.22485	0.0436839	Bacteria	Bacteroidetes	Sphingobacteriia	Sphingobacteriales	NA	NA	A.millefolium vs. A. elatius
Otu006606	0.807927	1.49634	0.0129894	Bacteria	Bacteroidetes	Sphingobacteriia	Sphingobacteriales	NA	NA	A.millefolium vs. A. elatius
Otu001539	4.00429	1.99726	0.0010558	Bacteria	Chloroflexi	Chloroflexia	Chloroflexales	Roseiflexaceae	Roseiflexus	A.millefolium vs. A. elatius
Otu002214	5.07868	-1.23585	0.00363424	Bacteria	Chloroflexi	NA	NA	NA	NA	A.millefolium vs. A. elatius
Otu002490	4.03147	-1.33005	0.00719088	Bacteria	Chloroflexi	NA	NA	NA	NA	A.millefolium vs. A. elatius
Otu002537	6.22196	-1.1403	0.0462736	Bacteria	Chloroflexi	Thermomicrobia	NA	NA	NA	A.millefolium vs. A. elatius
Otu003240	0.731425	1.44403	0.0165129	Bacteria	Chloroflexi	Chloroflexia	Chloroflexales	Roseiflexaceae	Roseiflexus	A.millefolium vs. A. elatius
Otu006059	1.19514	1.04688	0.0413472	Bacteria	Chloroflexi	NA	NA	NA	NA	A.millefolium vs. A. elatius
Otu002179	3.33913	-1.10405	0.0431687	Bacteria	Elusimicrobia	Elusimicrobia	Lineage IV	NA	NA	A.millefolium vs. A. elatius
Otu002767	3.57769	-0.930081	0.0388191	Bacteria	Firmicutes	Clostridia	Clostridiales	Peptostreptococcaceae	Romboutsia	A.millefolium vs. A. elatius
Otu003213	1.11255	-1.42104	0.0234105	Bacteria	Firmicutes	Bacilli	Bacillales	Bacillaceae	Oceanobacillus	A.millefolium vs. A. elatius
Otu002273	5.75791	0.785512	0.0476491	Bacteria	Planctomycetes	Planctomycetacia	Planctomycetales	Planctomycetaceae	Planctomyces	A.millefolium vs. A. elatius
Otu003824	1.00686	2.11682	0.000527711	Bacteria	Planctomycetes	NA	NA	NA	NA	A.millefolium vs. A. elatius
Otu003853	3.06202	0.94318	0.0487987	Bacteria	Planctomycetes	Planctomycetacia	Planctomycetales	Planctomycetaceae	Gemmata	A.millefolium vs. A. elatius
Otu004394	1.9159	-1.72626	0.00372568	Bacteria	Planctomycetes	Planctomycetacia	Planctomycetales	Planctomycetaceae	Singulisphaera	A.millefolium vs. A. elatius
Otu004677	1.15353	1.25665	0.0438492	Bacteria	Planctomycetes	Planctomycetacia	Planctomycetales	Planctomycetaceae	Planctomyces	A.millefolium vs. A. elatius
Otu004719	1.59466	-1.14537	0.0415053	Bacteria	Planctomycetes	NA	NA	NA	NA	A.millefolium vs. A. elatius
Otu005526	1.13987	1.10964	0.024473	Bacteria	Planctomycetes	Planctomycetacia	Planctomycetales	Planctomycetaceae	Pirellula	A.millefolium vs. A. elatius
Otu005715	1.05514	-1.16954	0.0284299	Bacteria	Planctomycetes	Planctomycetacia	Planctomycetales	Planctomycetaceae	Gemmata	A.millefolium vs. A. elatius
Otu006934	0.569413	1.24296	0.048531	Bacteria	Planctomycetes	Planctomycetacia	Planctomycetales	Planctomycetaceae	Gemmata	A.millefolium vs. A. elatius
Otu000009	11.0092	-1.61418	0.00868261	Bacteria	Proteobacteria	Gammaproteobacteria	Pseudomonadales	Pseudomonadaceae	Pseudomonas	A.millefolium vs. A. elatius
Otu000683	28.0098	1.60988	0.00137393	Bacteria	Proteobacteria	Gammaproteobacteria	Xanthomonadales	Xanthomonadaceae	Lysobacter	A.millefolium vs. A. elatius
Otu001329	11.7984	1.68387	0.00161936	Bacteria	Proteobacteria	Betaproteobacteria	Rhodocyclales	Rhodocyclaceae	Uliginosibacterium	A.millefolium vs. A. elatius
Otu001353	9.07413	1.0576	0.0448738	Bacteria	Proteobacteria	Deltaproteobacteria	Myxococcales	Haliangiaceae	Haliangium	A.millefolium vs. A. elatius
Otu001801	1.0207	1.2688	0.0462415	Bacteria	Proteobacteria	Gammaproteobacteria	Xanthomonadales	Xanthomonadaceae	Lysobacter	A.millefolium vs. A. elatius
Otu001895	3.85342	1.15682	0.0459569	Bacteria	Proteobacteria	Alphaproteobacteria	Sphingomonadales	Erythrobacteraceae	Altererythrobacter	A.millefolium vs. A. elatius
Otu001900	1.22337	-1.40806	0.0181073	Bacteria	Proteobacteria	Alphaproteobacteria	Rhodospirillales	Rhodospirillaceae	Ferrovibrio	A.millefolium vs. A. elatius
Otu002008	0.729779	-1.42849	0.0225189	Bacteria	Proteobacteria	Gammaproteobacteria	Pseudomonadales	Pseudomonadaceae	Azotobacter	A.millefolium vs. A. elatius
Otu002370	4.15492	-1.23205	0.0254136	Bacteria	Proteobacteria	Betaproteobacteria	NA	NA	NA	A.millefolium vs. A. elatius
Otu002547	1.77324	2.26405	0.000165844	Bacteria	Proteobacteria	Alphaproteobacteria	Rhizobiales	Methylobacteriaceae	Methylobacterium	A.millefolium vs. A. elatius
Otu002693	5.68214	0.961677	0.0475551	Bacteria	Proteobacteria	Alphaproteobacteria	Rhizobiales	Bradyrhizobiaceae	Bosea	A.millefolium vs. A. elatius
Otu003116	4.01942	-1.26537	0.0363117	Bacteria	Proteobacteria	Deltaproteobacteria	Myxococcales	Haliangiaceae	Haliangium	A.millefolium vs. A. elatius
Otu003199	3.08786	1.44659	0.0112334	Bacteria	Proteobacteria	Alphaproteobacteria	Rhizobiales	Xanthobacteraceae	Ancylobacter	A.millefolium vs. A. elatius
Otu003473	4.14658	1.51628	0.0144634	Bacteria	Proteobacteria	Betaproteobacteria	NA	NA	NA	A.millefolium vs. A. elatius
Otu003962	1.6608	-1.56749	0.00778274	Bacteria	Proteobacteria	Gammaproteobacteria	Legionellales	Coxiellaceae	Rickettsiella	A.millefolium vs. A. elatius
Otu004103	2.98019	1.25568	0.0425442	Bacteria	Proteobacteria	Gammaproteobacteria	Oceanospirillales	Halomonadaceae	Halomonas	A.millefolium vs. A. elatius
Otu004271	2.15553	1.47853	0.0158385	Bacteria	Proteobacteria	Betaproteobacteria	Rhodocyclales	Rhodocyclaceae	Uliginosibacterium	A.millefolium vs. A. elatius
Otu004304	1.86552	-1.2132	0.0203027	Bacteria	Proteobacteria	Gammaproteobacteria	Legionellales	Coxiellaceae	Coxiella	A.millefolium vs. A. elatius
Otu004964	0.911844	-1.29898	0.0413294	Bacteria	Proteobacteria	Deltaproteobacteria	NA	NA	NA	A.millefolium vs. A. elatius
Otu006658	0.758281	-1.43106	0.0247196	Bacteria	Proteobacteria	Gammaproteobacteria	NA	NA	NA	A.millefolium vs. A. elatius
Otu002028	2.61302	-1.26263	0.0407154	Bacteria	Nitrospirae	Nitrospira	Nitrospirales	NA	NA	A.millefolium vs. A. elatius
Otu000752	29.1979	-0.712776	0.0420839	Bacteria	Proteobacteria	Alphaproteobacteria	Sphingomonadales	NA	NA	A.millefolium vs. A. elatius
Otu001976	6.14356	-1.06492	0.0463093	Bacteria	Proteobacteria	Alphaproteobacteria	Rhizobiales	NA	NA	A.millefolium vs. A. elatius
Otu005040	0.987628	-1.40051	0.0178759	Bacteria	Proteobacteria	Alphaproteobacteria	Rhizobiales	NA	NA	A.millefolium vs. A. elatius
Otu005638	1.40438	-1.3268	0.0241416	Bacteria	Proteobacteria	Deltaproteobacteria	Myxococcales	NA	NA	A.millefolium vs. A. elatius
Otu005680	1.31123	1.28745	0.0266412	Bacteria	Proteobacteria	Deltaproteobacteria	Oligoflexales	NA	NA	A.millefolium vs. A. elatius
Otu004297	1.64651	-1.31741	0.0257376	Bacteria	unclassified bacterium	NA	NA	NA	NA	A.millefolium vs. A. elatius
Otu003346	1.85678	-1.4311	0.024073	Bacteria	unclassified bacterium	NA	NA	NA	NA	A.millefolium vs. A. elatius
Otu000086	201.429	-0.659609	0.0342892	Bacteria	Verrucomicrobia	Spartobacteria	Chthoniobacterales	Chthoniobacteraceae	Chthoniobacter	A.millefolium vs. A. elatius
Otu000604	35.7754	0.740423	0.048906	Bacteria	Verrucomicrobia	Verrucomicrobiae	Verrucomicrobiales	Verrucomicrobiaceae	Luteolibacter	A.millefolium vs. A. elatius
Otu001599	14.7009	1.51361	0.00119036	Bacteria	Verrucomicrobia	Opitutae	Opitutales	Opitutaceae	Opitutus	A.millefolium vs. A. elatius
Otu001754	0.697803	-1.25576	0.0486997	Bacteria	Verrucomicrobia	NA	NA	NA	NA	A.millefolium vs. A. elatius
Otu002775	3.40142	-1.4959	0.0182188	Bacteria	Verrucomicrobia	Verrucomicrobiae	Verrucomicrobiales	Verrucomicrobiaceae	Haloferula	A.millefolium vs. A. elatius
Otu003724	2.80894	1.72815	0.0012737	Bacteria	Verrucomicrobia	Spartobacteria	Chthoniobacterales	Chthoniobacteraceae	Chthoniobacter	A.millefolium vs. A. elatius
Otu003819	1.15023	1.24836	0.035824	Bacteria	Verrucomicrobia	NA	NA	NA	NA	A.millefolium vs. A. elatius
Otu005944	1.43886	1.31569	0.0365434	Bacteria	Verrucomicrobia	NA	NA	NA	NA	A.millefolium vs. A. elatius
Otu001027	15.8106	1.37561	0.0299996	Bacteria	Acidobacteria	Holophagae	Subgroup 7	NA	NA	A.millefolium vs. D. glomerata
Otu004366	1.47731	1.39815	0.0276573	Bacteria	Acidobacteria	Holophagae	Subgroup 10	NA	NA	A.millefolium vs. D. glomerata
Otu0005251	64.177	1.38713	0.0220426	Bacteria	Acidobacteria	Subgroup 6	NA	NA	NA	A.millefolium vs. D. glomerata
Otu0011511	22.026	-2.00779	0.000847985	Bacteria	Acidobacteria	Subgroup 6	NA	NA	NA	A.millefolium vs. D. glomerata
Otu000709	42.3478	1.14792	0.0134041	Bacteria	Actinobacteria	Actinobacteria	Micrococcales	Microbacteriaceae	Microbacterium	A.millefolium vs. D. glomerata
Otu001085	18.8446	1.09603	0.0305633	Bacteria	Actinobacteria	Actinobacteria	Propionibacteriales	Nocardioidaceae	Nocardioides	A.millefolium vs. D. glomerata
Otu001180	26.9533	1.33734	0.0295099	Bacteria	Actinobacteria	Actinobacteria	Kineosporiales	Kineosporiaceae	Kineococcus	A.millefolium vs. D. glomerata
Otu001672	11.8353	1.15219	0.0152252	Bacteria	Actinobacteria	Actinobacteria	Micrococcales	Microbacteriaceae	Microbacterium	A.millefolium vs. D. glomerata
Otu001676	9.06295	1.5579	0.00885417	Bacteria	Actinobacteria	Actinobacteria	Frankiales	Nakamurellaceae	Nakamurella	A.millefolium vs. D. glomerata
Otu0037361	3.36858	1.18551	0.0219713	Bacteria	Actinobacteria	Thermoleophilia	Solirubrobacterales	Patulibacteraceae	Patulibacter	A.millefolium vs. D. glomerata
Otu005096	1.38388	-1.27125	0.0459922	Bacteria	Actinobacteria	NA	NA	NA	NA	A.millefolium vs. D. glomerata
Otu006278	0.640463	1.2893	0.0423	Bacteria	Actinobacteria	Actinobacteria	Micrococcales	Microbacteriaceae	Microbacterium	A.millefolium vs. D. glomerata
Otu004524	0.859577	1.47821	0.0194748	Bacteria	Proteobacteria	Alphaproteobacteria	Rhodospirillales	NA	Reyranella	A.millefolium vs. D. glomerata
Otu002425	4.16822	-1.16906	0.0267856	Bacteria	Proteobacteria	Gammaproteobacteria	Xanthomonadales	NA	Steroidobacter	A.millefolium vs. D. glomerata
Otu001845	9.1069	1.20612	0.00759686	Bacteria	Verrucomicrobia	Spartobacteria	Chthoniobacterales	NA	Terrimicrobium	A.millefolium vs. D. glomerata
Otu006490	0.713928	-1.30502	0.0364743	Bacteria	Acidobacteria	Blastocatellia	Blastocatellales	NA	NA	A.millefolium vs. D. glomerata
Otu0001271	172.406	1.50817	0.00362452	Bacteria	Bacteroidetes	Flavobacteriia	Flavobacteriales	Flavobacteriaceae	Flavobacterium	A.millefolium vs. D. glomerata
Otu000948	9.21142	1.1383	0.0420502	Bacteria	Bacteroidetes	Flavobacteriia	Flavobacteriales	Flavobacteriaceae	Flavobacterium	A.millefolium vs. D. glomerata
Otu000967	23.9026	1.19485	0.00812531	Bacteria	Bacteroidetes	Flavobacteriia	Flavobacteriales	Flavobacteriaceae	Flavobacterium	A.millefolium vs. D. glomerata
Otu001136	25.8821	1.02567	0.0421922	Bacteria	Bacteroidetes	Flavobacteriia	Flavobacteriales	Flavobacteriaceae	Flavobacterium	A.millefolium vs. D. glomerata
Otu001220	19.1193	0.874505	0.0482069	Bacteria	Bacteroidetes	Sphingobacteriia	Sphingobacteriales	Chitinophagaceae	Flavisolibacter	A.millefolium vs. D. glomerata
Otu001649	5.54006	1.26748	0.0353809	Bacteria	Bacteroidetes	Flavobacteriia	Flavobacteriales	Flavobacteriaceae	Chryseobacterium	A.millefolium vs. D. glomerata
Otu002404	8.67556	2.41441	4.31042e-05	Bacteria	Bacteroidetes	Sphingobacteriia	Sphingobacteriales	Chitinophagaceae	Chitinophaga	A.millefolium vs. D. glomerata
Otu002945	5.43403	1.11697	0.0194994	Bacteria	Bacteroidetes	Sphingobacteriia	Sphingobacteriales	Chitinophagaceae	Ferruginibacter	A.millefolium vs. D. glomerata
Otu0032391	4.62573	1.11371	0.0476474	Bacteria	Bacteroidetes	Flavobacteriia	Flavobacteriales	Flavobacteriaceae	Flavobacterium	A.millefolium vs. D. glomerata
Otu0032451	4.68611	1.44087	0.0211816	Bacteria	Bacteroidetes	Cytophagia	Cytophagales	Cytophagaceae	Cytophaga	A.millefolium vs. D. glomerata
Otu003524	2.27284	1.60585	0.011524	Bacteria	Bacteroidetes	Flavobacteriia	Flavobacteriales	Flavobacteriaceae	Flavobacterium	A.millefolium vs. D. glomerata
Otu004043	3.00165	1.43523	0.0121751	Bacteria	Bacteroidetes	Sphingobacteriia	Sphingobacteriales	Chitinophagaceae	Chitinophaga	A.millefolium vs. D. glomerata
Otu005086	1.52438	1.31776	0.0376687	Bacteria	Bacteroidetes	Sphingobacteriia	Sphingobacteriales	Chitinophagaceae	Parafilimonas	A.millefolium vs. D. glomerata
Otu000610	51.2283	0.852616	0.0473239	Bacteria	Bacteroidetes	Cytophagia	Cytophagales	Cytophagaceae	NA	A.millefolium vs. D. glomerata
Otu0008861	35.5705	1.29163	0.0233583	Bacteria	Bacteroidetes	Sphingobacteriia	Sphingobacteriales	Saprospiraceae	NA	A.millefolium vs. D. glomerata
Otu006308	0.741823	1.39858	0.0219367	Bacteria	Bacteroidetes	Cytophagia	Cytophagales	Cytophagaceae	Sporocytophaga	A.millefolium vs. D. glomerata
Otu001100	12.8265	1.03457	0.0359044	Bacteria	Bacteroidetes	Sphingobacteriia	Sphingobacteriales	Sphingobacteriaceae	NA	A.millefolium vs. D. glomerata
Otu002343	3.09605	1.57979	0.0104397	Bacteria	Bacteroidetes	Cytophagia	Cytophagales	Cytophagaceae	NA	A.millefolium vs. D. glomerata
Otu002666	4.17156	1.20544	0.0436153	Bacteria	Bacteroidetes	Cytophagia	Cytophagales	Cytophagaceae	NA	A.millefolium vs. D. glomerata
Otu003516	3.59775	1.58147	0.0112009	Bacteria	Bacteroidetes	Sphingobacteriia	Sphingobacteriales	Chitinophagaceae	NA	A.millefolium vs. D. glomerata
Otu004100	2.42749	1.29594	0.0153271	Bacteria	Bacteroidetes	Sphingobacteriia	Sphingobacteriales	Saprospiraceae	NA	A.millefolium vs. D. glomerata
Otu004679	1.38966	-1.17064	0.0386619	Bacteria	Bacteroidetes	Sphingobacteriia	Sphingobacteriales	Saprospiraceae	NA	A.millefolium vs. D. glomerata
Otu005009	1.00319	1.29688	0.0408892	Bacteria	Bacteroidetes	Sphingobacteriia	Sphingobacteriales	Chitinophagaceae	NA	A.millefolium vs. D. glomerata
Otu0056391	1.6484	1.467	0.0152233	Bacteria	Bacteroidetes	Cytophagia	Cytophagales	Cytophagaceae	NA	A.millefolium vs. D. glomerata
Otu005914	1.29562	1.24066	0.0341371	Bacteria	Bacteroidetes	Cytophagia	Cytophagales	Cytophagaceae	NA	A.millefolium vs. D. glomerata
Otu006215	0.959715	1.54623	0.0143748	Bacteria	Bacteroidetes	Sphingobacteriia	Sphingobacteriales	Chitinophagaceae	NA	A.millefolium vs. D. glomerata
Otu001919	8.06491	1.13233	0.0320598	Bacteria	Chloroflexi	Anaerolineae	Anaerolineales	Anaerolineaceae	NA	A.millefolium vs. D. glomerata
Otu0027281	2.39226	-1.22199	0.0301829	Bacteria	Chloroflexi	Anaerolineae	Anaerolineales	Anaerolineaceae	NA	A.millefolium vs. D. glomerata
Otu000662	43.3163	0.841077	0.0440811	Bacteria	Bacteroidetes	Sphingobacteriia	Sphingobacteriales	NA	NA	A.millefolium vs. D. glomerata
Otu002040	11.033	1.50215	0.00704608	Bacteria	Bacteroidetes	Sphingobacteriia	Sphingobacteriales	NA	NA	A.millefolium vs. D. glomerata
Otu0030981	4.01954	-0.958662	0.0482613	Bacteria	Chloroflexi	Anaerolineae	Anaerolineales	Anaerolineaceae	NA	A.millefolium vs. D. glomerata
Otu005496	1.74436	1.51112	0.0170438	Bacteria	Chloroflexi	Anaerolineae	Anaerolineales	Anaerolineaceae	NA	A.millefolium vs. D. glomerata
Otu006016	0.600498	-1.58858	0.0126258	Bacteria	Chloroflexi	Anaerolineae	Anaerolineales	Anaerolineaceae	NA	A.millefolium vs. D. glomerata
Otu004301	0.814565	-1.28855	0.0408913	Bacteria	Fibrobacteres	Fibrobacteria	Fibrobacterales	Fibrobacteraceae	NA	A.millefolium vs. D. glomerata
Otu0037051	2.98726	-1.30114	0.0295861	Bacteria	Gemmatimonadetes	Gemmatimonadetes	Gemmatimonadales	Gemmatimonadaceae	NA	A.millefolium vs. D. glomerata
Otu002302	8.68511	1.67506	0.00665624	Bacteria	Bacteroidetes	Sphingobacteriia	Sphingobacteriales	NA	NA	A.millefolium vs. D. glomerata
Otu004075	2.04729	-1.12803	0.0481194	Bacteria	Bacteroidetes	Sphingobacteriia	Sphingobacteriales	NA	NA	A.millefolium vs. D. glomerata
Otu0042611	1.27355	-1.59539	0.011849	Bacteria	Gemmatimonadetes	Gemmatimonadetes	Gemmatimonadales	Gemmatimonadaceae	NA	A.millefolium vs. D. glomerata
Otu003454	1.96541	-1.12581	0.0414927	Bacteria	Planctomycetes	Planctomycetacia	Planctomycetales	Planctomycetaceae	NA	A.millefolium vs. D. glomerata
Otu003987	2.57995	1.09233	0.0445091	Bacteria	Planctomycetes	Planctomycetacia	Planctomycetales	Planctomycetaceae	NA	A.millefolium vs. D. glomerata
Otu0045211	1.63385	1.21092	0.0426719	Bacteria	Planctomycetes	Phycisphaerae	Tepidisphaerales	Tepidisphaeraceae	NA	A.millefolium vs. D. glomerata
Otu006613	0.773722	1.51981	0.00952189	Bacteria	Planctomycetes	Planctomycetacia	Planctomycetales	Planctomycetaceae	NA	A.millefolium vs. D. glomerata
Otu000099	155.11	0.854348	0.0309511	Bacteria	Proteobacteria	Betaproteobacteria	Burkholderiales	Comamonadaceae	NA	A.millefolium vs. D. glomerata
Otu0019331	11.5641	1.11071	0.0394015	Bacteria	Proteobacteria	Deltaproteobacteria	Myxococcales	Sandaracinaceae	NA	A.millefolium vs. D. glomerata
Otu0022141	5.07868	-0.970997	0.0230731	Bacteria	Chloroflexi	NA	NA	NA	NA	A.millefolium vs. D. glomerata
Otu0024901	4.03147	-1.28061	0.00963619	Bacteria	Chloroflexi	NA	NA	NA	NA	A.millefolium vs. D. glomerata
Otu0027881	2.37296	1.49382	0.00450292	Bacteria	Proteobacteria	Betaproteobacteria	Burkholderiales	Comamonadaceae	NA	A.millefolium vs. D. glomerata
Otu0042281	0.898874	1.39716	0.0282211	Bacteria	Proteobacteria	Betaproteobacteria	Burkholderiales	Comamonadaceae	NA	A.millefolium vs. D. glomerata
Otu005031	1.14943	-1.32745	0.0205665	Bacteria	Chloroflexi	Chloroflexia	Herpetosiphonales	Herpetosiphonaceae	Herpetosiphon	A.millefolium vs. D. glomerata
Otu0045201	2.18188	1.2158	0.0192597	Bacteria	Proteobacteria	Alphaproteobacteria	Caulobacterales	Caulobacteraceae	NA	A.millefolium vs. D. glomerata
Otu0058081	1.10705	-1.53692	0.0151973	Bacteria	Proteobacteria	Deltaproteobacteria	Myxococcales	Sandaracinaceae	NA	A.millefolium vs. D. glomerata
Otu0060591	1.19514	1.29507	0.0127929	Bacteria	Chloroflexi	NA	NA	NA	NA	A.millefolium vs. D. glomerata
Otu005832	1.32837	1.28366	0.0431118	Bacteria	Proteobacteria	Alphaproteobacteria	Rhizobiales	Bradyrhizobiaceae	NA	A.millefolium vs. D. glomerata
Otu001086	20.0977	1.20494	0.0103487	Bacteria	Verrucomicrobia	Verrucomicrobiae	Verrucomicrobiales	Verrucomicrobiaceae	NA	A.millefolium vs. D. glomerata
Otu004003	2.20397	-1.24549	0.0286524	Bacteria	Elusimicrobia	Elusimicrobia	Lineage IIb	NA	NA	A.millefolium vs. D. glomerata
Otu004388	1.45201	-1.13824	0.0422567	Bacteria	Elusimicrobia	Elusimicrobia	Lineage IIb	NA	NA	A.millefolium vs. D. glomerata
Otu0032131	1.11255	-1.38589	0.027032	Bacteria	Firmicutes	Bacilli	Bacillales	Bacillaceae	Oceanobacillus	A.millefolium vs. D. glomerata
Otu001752	9.94145	0.698559	0.0395592	Bacteria	Planctomycetes	Planctomycetacia	Planctomycetales	Planctomycetaceae	Gemmata	A.millefolium vs. D. glomerata
Otu002381	6.40234	1.15432	0.00908063	Bacteria	Planctomycetes	Phycisphaerae	Phycisphaerales	Phycisphaeraceae	Phycisphaera	A.millefolium vs. D. glomerata
Otu003420	3.29399	1.16417	0.0145306	Bacteria	Planctomycetes	Phycisphaerae	Phycisphaerales	Phycisphaeraceae	Phycisphaera	A.millefolium vs. D. glomerata
Otu003851	3.2736	1.17996	0.0317614	Bacteria	Planctomycetes	Planctomycetacia	Planctomycetales	Planctomycetaceae	Gemmata	A.millefolium vs. D. glomerata
Otu004802	2.15515	1.2084	0.0348861	Bacteria	Planctomycetes	Planctomycetacia	Planctomycetales	Planctomycetaceae	Gemmata	A.millefolium vs. D. glomerata
Otu005093	1.12578	1.54382	0.0112548	Bacteria	Planctomycetes	Planctomycetacia	Planctomycetales	Planctomycetaceae	Gemmata	A.millefolium vs. D. glomerata
Otu0055261	1.13987	1.72161	0.000873169	Bacteria	Planctomycetes	Planctomycetacia	Planctomycetales	Planctomycetaceae	Pirellula	A.millefolium vs. D. glomerata
Otu0069341	0.569413	1.27661	0.0427332	Bacteria	Planctomycetes	Planctomycetacia	Planctomycetales	Planctomycetaceae	Gemmata	A.millefolium vs. D. glomerata
Otu0000091	11.0092	-2.40699	8.91711e-05	Bacteria	Proteobacteria	Gammaproteobacteria	Pseudomonadales	Pseudomonadaceae	Pseudomonas	A.millefolium vs. D. glomerata
Otu000412	6.66876	0.998371	0.0340537	Bacteria	Proteobacteria	Betaproteobacteria	Burkholderiales	Oxalobacteraceae	Oxalicibacterium	A.millefolium vs. D. glomerata
Otu0006831	28.0098	1.84971	0.000239542	Bacteria	Proteobacteria	Gammaproteobacteria	Xanthomonadales	Xanthomonadaceae	Lysobacter	A.millefolium vs. D. glomerata
Otu000775	25.4583	1.45055	0.0107124	Bacteria	Proteobacteria	Gammaproteobacteria	Cellvibrionales	Cellvibrionaceae	Cellvibrio	A.millefolium vs. D. glomerata
Otu001095	7.5555	1.54341	0.00629048	Bacteria	Proteobacteria	Gammaproteobacteria	Xanthomonadales	Xanthomonadaceae	Pseudoxanthomonas	A.millefolium vs. D. glomerata
Otu0013291	11.7984	1.55011	0.00365189	Bacteria	Proteobacteria	Betaproteobacteria	Rhodocyclales	Rhodocyclaceae	Uliginosibacterium	A.millefolium vs. D. glomerata
Otu001544	13.6764	0.891136	0.0289974	Bacteria	Proteobacteria	Betaproteobacteria	Burkholderiales	Comamonadaceae	Rhizobacter	A.millefolium vs. D. glomerata
Otu001799	7.02844	1.94156	0.000498715	Bacteria	Proteobacteria	Alphaproteobacteria	Caulobacterales	Caulobacteraceae	Brevundimonas	A.millefolium vs. D. glomerata
Otu0018011	1.0207	1.41321	0.026427	Bacteria	Proteobacteria	Gammaproteobacteria	Xanthomonadales	Xanthomonadaceae	Lysobacter	A.millefolium vs. D. glomerata
Otu001807	6.8549	1.50474	0.00740308	Bacteria	Proteobacteria	Gammaproteobacteria	Xanthomonadales	Xanthomonadaceae	Stenotrophomonas	A.millefolium vs. D. glomerata
Otu0018951	3.85342	1.23548	0.0330791	Bacteria	Proteobacteria	Alphaproteobacteria	Sphingomonadales	Erythrobacteraceae	Altererythrobacter	A.millefolium vs. D. glomerata
Otu002402	5.78387	-0.976794	0.008024	Bacteria	Proteobacteria	Deltaproteobacteria	Bdellovibrionales	Bdellovibrionaceae	Bdellovibrio	A.millefolium vs. D. glomerata
Otu0025471	1.77324	1.94049	0.00112898	Bacteria	Proteobacteria	Alphaproteobacteria	Rhizobiales	Methylobacteriaceae	Methylobacterium	A.millefolium vs. D. glomerata
Otu002618	4.40403	1.17288	0.0225488	Bacteria	Proteobacteria	Alphaproteobacteria	Rhizobiales	Hyphomicrobiaceae	Devosia	A.millefolium vs. D. glomerata
Otu002691	1.56558	1.58989	0.0124772	Bacteria	Proteobacteria	Alphaproteobacteria	Sphingomonadales	Sphingomonadaceae	Sphingomonas	A.millefolium vs. D. glomerata
Otu0026931	5.68214	1.14971	0.0181675	Bacteria	Proteobacteria	Alphaproteobacteria	Rhizobiales	Bradyrhizobiaceae	Bosea	A.millefolium vs. D. glomerata
Otu002907	4.00576	0.94908	0.0382425	Bacteria	Proteobacteria	Deltaproteobacteria	Oligoflexales	Oligoflexaceae	Oligoflexus	A.millefolium vs. D. glomerata
Otu002951	3.7735	-0.84104	0.0243442	Bacteria	Proteobacteria	Gammaproteobacteria	NA	NA	NA	A.millefolium vs. D. glomerata
Otu003418	2.65474	-1.36338	0.0226284	Bacteria	Proteobacteria	Gammaproteobacteria	Oceanospirillales	Oceanospirillaceae	Pseudohongiella	A.millefolium vs. D. glomerata
Otu003614	3.27027	1.23223	0.0382805	Bacteria	Proteobacteria	Gammaproteobacteria	Pseudomonadales	Pseudomonadaceae	Pseudomonas	A.millefolium vs. D. glomerata
Otu0042711	2.15553	1.90324	0.00197937	Bacteria	Proteobacteria	Betaproteobacteria	Rhodocyclales	Rhodocyclaceae	Uliginosibacterium	A.millefolium vs. D. glomerata
Otu004718	1.7862	1.08373	0.0497691	Bacteria	Proteobacteria	Deltaproteobacteria	Myxococcales	Phaselicystidaceae	Phaselicystis	A.millefolium vs. D. glomerata
Otu006728	0.926367	1.35601	0.0311971	Bacteria	Proteobacteria	Betaproteobacteria	Burkholderiales	Alcaligenaceae	Pigmentiphaga	A.millefolium vs. D. glomerata
Otu006939	0.813601	1.46383	0.0186671	Bacteria	Proteobacteria	Deltaproteobacteria	NA	NA	NA	A.millefolium vs. D. glomerata
Otu007227	0.921835	1.19281	0.0494312	Bacteria	Proteobacteria	Deltaproteobacteria	NA	NA	NA	A.millefolium vs. D. glomerata
Otu000797	41.1829	1.10584	0.0208937	Bacteria	Proteobacteria	Deltaproteobacteria	Myxococcales	NA	NA	A.millefolium vs. D. glomerata
Otu001261	19.1271	0.885944	0.0437547	Bacteria	Proteobacteria	Alphaproteobacteria	Sphingomonadales	NA	NA	A.millefolium vs. D. glomerata
Otu001598	10.5148	1.94776	0.000575238	Bacteria	Proteobacteria	Alphaproteobacteria	Sphingomonadales	NA	NA	A.millefolium vs. D. glomerata
Otu005760	1.04662	1.33642	0.0287048	Bacteria	Proteobacteria	Alphaproteobacteria	Rhizobiales	NA	NA	A.millefolium vs. D. glomerata
Otu007524	0.59906	1.34791	0.0343606	Bacteria	Proteobacteria	Deltaproteobacteria	Myxococcales	NA	NA	A.millefolium vs. D. glomerata
Otu007708	0.518678	1.32792	0.0367234	Bacteria	Proteobacteria	Deltaproteobacteria	Oligoflexales	NA	NA	A.millefolium vs. D. glomerata
Otu000399	68.5672	1.03077	0.00813344	Bacteria	Verrucomicrobia	Verrucomicrobiae	Verrucomicrobiales	Verrucomicrobiaceae	Luteolibacter	A.millefolium vs. D. glomerata
Otu0006041	35.7754	0.788295	0.035989	Bacteria	Verrucomicrobia	Verrucomicrobiae	Verrucomicrobiales	Verrucomicrobiaceae	Luteolibacter	A.millefolium vs. D. glomerata
Otu0015991	14.7009	1.8164	0.000106385	Bacteria	Verrucomicrobia	Opitutae	Opitutales	Opitutaceae	Opitutus	A.millefolium vs. D. glomerata
Otu001825	2.91758	1.14215	0.0406149	Bacteria	Verrucomicrobia	Opitutae	Opitutales	Opitutaceae	Opitutus	A.millefolium vs. D. glomerata
Otu001945	8.89854	0.938393	0.020648	Bacteria	Verrucomicrobia	Verrucomicrobiae	Verrucomicrobiales	Verrucomicrobiaceae	Roseimicrobium	A.millefolium vs. D. glomerata
Otu002497	7.64438	1.26278	0.00382221	Bacteria	Verrucomicrobia	Spartobacteria	Chthoniobacterales	Chthoniobacteraceae	Chthoniobacter	A.millefolium vs. D. glomerata
Otu002725	5.38486	1.12407	0.0235982	Bacteria	Verrucomicrobia	NA	NA	NA	NA	A.millefolium vs. D. glomerata
Otu002792	5.56866	1.42867	0.0075549	Bacteria	Verrucomicrobia	NA	NA	NA	Candidatus Methylacidiphilum	A.millefolium vs. D. glomerata
Otu002848	5.48373	1.05979	0.0469405	Bacteria	Verrucomicrobia	Opitutae	NA	NA	NA	A.millefolium vs. D. glomerata
Otu003291	4.38413	0.949967	0.03721	Bacteria	Verrucomicrobia	Spartobacteria	Chthoniobacterales	NA	NA	A.millefolium vs. D. glomerata
Otu0037241	2.80894	1.57496	0.00310309	Bacteria	Verrucomicrobia	Spartobacteria	Chthoniobacterales	Chthoniobacteraceae	Chthoniobacter	A.millefolium vs. D. glomerata
Otu005085	1.86018	1.30113	0.0323497	Bacteria	Verrucomicrobia	Verrucomicrobiae	Verrucomicrobiales	Verrucomicrobiaceae	Luteolibacter	A.millefolium vs. D. glomerata
Otu005983	1.23608	1.57672	0.0127122	Bacteria	Verrucomicrobia	Opitutae	Opitutales	Opitutaceae	Opitutus	A.millefolium vs. D. glomerata
Otu008168	0.509012	-1.25279	0.0444884	Bacteria	Verrucomicrobia	Spartobacteria	Chthoniobacterales	Chthoniobacteraceae	Chthoniobacter	A.millefolium vs. D. glomerata
Otu003599	1.2725	-1.44011	0.0214434	Bacteria	Acidobacteria	Subgroup 22	NA	NA	NA	A.millefolium vs. P. lanceolata
Otu003676	1.26566	-1.19866	0.048421	Bacteria	Acidobacteria	Subgroup 22	NA	NA	NA	A.millefolium vs. P. lanceolata
Otu005504	1.19456	1.19702	0.0482059	Bacteria	Proteobacteria	Deltaproteobacteria	Myxococcales	NA	Anaeromyxobacter	A.millefolium vs. P. lanceolata
Otu0028571	4.85847	1.34609	0.0211189	Bacteria	Acidobacteria	Blastocatellia	Blastocatellales	NA	Blastocatella	A.millefolium vs. P. lanceolata
Otu000740	8.19683	1.08957	0.0153	Bacteria	Acidobacteria	Holophagae	Subgroup 10	NA	NA	A.millefolium vs. P. lanceolata
Otu0002411	81.6752	-1.22152	0.0199655	Bacteria	Acidobacteria	Subgroup 6	NA	NA	NA	A.millefolium vs. P. lanceolata
Otu003139	4.37346	1.25633	0.032925	Bacteria	Acidobacteria	Subgroup 6	NA	NA	NA	A.millefolium vs. P. lanceolata
Otu0039162	0.889683	-1.39655	0.0236584	Bacteria	Acidobacteria	Subgroup 6	NA	NA	NA	A.millefolium vs. P. lanceolata
Otu0009191	27.4849	0.750522	0.0219618	Bacteria	Actinobacteria	Acidimicrobiia	Acidimicrobiales	NA	Candidatus Microthrix	A.millefolium vs. P. lanceolata
Otu0011851	18.8419	0.624392	0.0486679	Bacteria	Actinobacteria	Acidimicrobiia	Acidimicrobiales	NA	Candidatus Microthrix	A.millefolium vs. P. lanceolata
Otu0045172	1.52025	-1.33066	0.0226689	Bacteria	Proteobacteria	Gammaproteobacteria	Xanthomonadales	NA	Steroidobacter	A.millefolium vs. P. lanceolata
Otu0004301	23.3333	-0.938401	0.031186	Bacteria	Actinobacteria	Actinobacteria	Micromonosporales	Micromonosporaceae	Luedemannella	A.millefolium vs. P. lanceolata
Otu0005532	15.1252	1.5633	0.0115502	Bacteria	Actinobacteria	Thermoleophilia	Solirubrobacterales	Solirubrobacteraceae	Solirubrobacter	A.millefolium vs. P. lanceolata
Otu0010852	18.8446	1.43791	0.00471906	Bacteria	Actinobacteria	Actinobacteria	Propionibacteriales	Nocardioidaceae	Nocardioides	A.millefolium vs. P. lanceolata
Otu0011601	0.877776	-1.245	0.0468775	Bacteria	Actinobacteria	Actinobacteria	Propionibacteriales	Nocardioidaceae	Nocardioides	A.millefolium vs. P. lanceolata
Otu0008101	14.5012	-1.52665	0.00453816	Bacteria	Acidobacteria	Blastocatellia	Blastocatellales	NA	NA	A.millefolium vs. P. lanceolata
Otu001330	6.79479	1.3354	0.0177608	Bacteria	Actinobacteria	Actinobacteria	Micromonosporales	Micromonosporaceae	Micromonospora	A.millefolium vs. P. lanceolata
Otu001482	17.4329	1.16292	0.0471762	Bacteria	Actinobacteria	Actinobacteria	Micrococcales	Microbacteriaceae	Microbacterium	A.millefolium vs. P. lanceolata
Otu0015012	11.198	1.33121	0.00209269	Bacteria	Actinobacteria	Actinobacteria	Streptosporangiales	Streptosporangiaceae	Streptosporangium	A.millefolium vs. P. lanceolata
Otu0021582	3.54294	-1.25419	0.00870204	Bacteria	Actinobacteria	Actinobacteria	Micrococcales	Microbacteriaceae	Microbacterium	A.millefolium vs. P. lanceolata
Otu0021991	7.14829	1.10436	0.00190547	Bacteria	Actinobacteria	Actinobacteria	Propionibacteriales	Propionibacteriaceae	Microlunatus	A.millefolium vs. P. lanceolata
Otu0025962	2.2079	2.04334	0.00104467	Bacteria	Actinobacteria	Actinobacteria	Streptosporangiales	Streptosporangiaceae	Sphaerimonospora	A.millefolium vs. P. lanceolata
Otu002696	4.71714	1.19313	0.0338119	Bacteria	Actinobacteria	Actinobacteria	Pseudonocardiales	Pseudonocardiaceae	Umezawaea	A.millefolium vs. P. lanceolata
Otu003101	1.34897	1.16257	0.0373898	Bacteria	Actinobacteria	Actinobacteria	Streptosporangiales	Streptosporangiaceae	Nonomuraea	A.millefolium vs. P. lanceolata
Otu0032171	3.51946	1.01762	0.0262023	Bacteria	Actinobacteria	Actinobacteria	Micromonosporales	Micromonosporaceae	Longispora	A.millefolium vs. P. lanceolata
Otu0032571	4.31946	1.31098	0.0132719	Bacteria	Actinobacteria	Actinobacteria	Propionibacteriales	Propionibacteriaceae	Micropruina	A.millefolium vs. P. lanceolata
Otu0037362	3.36858	1.0625	0.0406283	Bacteria	Actinobacteria	Thermoleophilia	Solirubrobacterales	Patulibacteraceae	Patulibacter	A.millefolium vs. P. lanceolata
Otu0039832	3.3008	1.45177	0.00619088	Bacteria	Actinobacteria	Actinobacteria	Micromonosporales	Micromonosporaceae	Luedemannella	A.millefolium vs. P. lanceolata
Otu0042381	1.74494	1.0335	0.0416467	Bacteria	Actinobacteria	Thermoleophilia	Solirubrobacterales	Patulibacteraceae	Patulibacter	A.millefolium vs. P. lanceolata
Otu004518	2.11812	1.13848	0.041293	Bacteria	Actinobacteria	Actinobacteria	Frankiales	Nakamurellaceae	Nakamurella	A.millefolium vs. P. lanceolata
Otu0046971	1.5711	1.45535	0.0174624	Bacteria	Actinobacteria	Actinobacteria	Propionibacteriales	Nocardioidaceae	Nocardioides	A.millefolium vs. P. lanceolata
Otu0068171	0.762898	1.29122	0.041614	Bacteria	Actinobacteria	Thermoleophilia	Solirubrobacterales	Parviterribacteraceae	Parviterribacter	A.millefolium vs. P. lanceolata
Otu0016851	7.57047	-0.930939	0.0268641	Bacteria	Armatimonadetes	NA	NA	NA	NA	A.millefolium vs. P. lanceolata
Otu001183	15.1781	1.05805	0.0130137	Bacteria	Actinobacteria	Thermoleophilia	Solirubrobacterales	NA	NA	A.millefolium vs. P. lanceolata
Otu0012881	6.30266	-1.25971	0.0419095	Bacteria	Actinobacteria	Thermoleophilia	Gaiellales	NA	NA	A.millefolium vs. P. lanceolata
Otu003228	1.65358	-1.26018	0.0463586	Bacteria	Actinobacteria	Thermoleophilia	Gaiellales	NA	NA	A.millefolium vs. P. lanceolata
Otu003754	2.52018	-1.13137	0.0306759	Bacteria	Actinobacteria	Thermoleophilia	Solirubrobacterales	NA	NA	A.millefolium vs. P. lanceolata
Otu001946	11.2975	1.5519	0.00565113	Bacteria	Bacteroidetes	Sphingobacteriia	Sphingobacteriales	Chitinophagaceae	Ferruginibacter	A.millefolium vs. P. lanceolata
Otu0024041	8.67556	1.5097	0.0101692	Bacteria	Bacteroidetes	Sphingobacteriia	Sphingobacteriales	Chitinophagaceae	Chitinophaga	A.millefolium vs. P. lanceolata
Otu0029451	5.43403	1.01156	0.0350023	Bacteria	Bacteroidetes	Sphingobacteriia	Sphingobacteriales	Chitinophagaceae	Ferruginibacter	A.millefolium vs. P. lanceolata
Otu0030691	3.05666	-1.77791	0.00172847	Bacteria	Bacteroidetes	Flavobacteriia	Flavobacteriales	Cryomorphaceae	Fluviicola	A.millefolium vs. P. lanceolata
Otu003474	4.23188	1.21306	0.0425423	Bacteria	Bacteroidetes	Flavobacteriia	Flavobacteriales	Flavobacteriaceae	Flavobacterium	A.millefolium vs. P. lanceolata
Otu0037441	1.48702	1.54299	0.0150881	Bacteria	Bacteroidetes	Flavobacteriia	Flavobacteriales	Cryomorphaceae	Fluviicola	A.millefolium vs. P. lanceolata
Otu005758	1.41929	1.44013	0.0189552	Bacteria	Bacteroidetes	Flavobacteriia	Flavobacteriales	Flavobacteriaceae	Flavobacterium	A.millefolium vs. P. lanceolata
Otu0063482	0.9076	-1.87192	0.00330052	Bacteria	Bacteroidetes	Flavobacteriia	Flavobacteriales	Cryomorphaceae	Fluviicola	A.millefolium vs. P. lanceolata
Otu0072062	0.763164	-1.0979	0.0382976	Bacteria	Bacteroidetes	Flavobacteriia	Flavobacteriales	Flavobacteriaceae	Flavobacterium	A.millefolium vs. P. lanceolata
Otu000091	192.933	0.656825	0.0323881	Bacteria	Actinobacteria	Actinobacteria	Micrococcales	Intrasporangiaceae	NA	A.millefolium vs. P. lanceolata
Otu000883	30.9452	0.88844	0.0380951	Bacteria	Actinobacteria	Actinobacteria	Micrococcales	Microbacteriaceae	NA	A.millefolium vs. P. lanceolata
Otu001622	2.65967	-1.24719	0.0260595	Bacteria	Actinobacteria	Actinobacteria	Micrococcales	Microbacteriaceae	NA	A.millefolium vs. P. lanceolata
Otu000349	35.9018	-0.819653	0.0399205	Bacteria	Chloroflexi	NA	NA	NA	NA	A.millefolium vs. P. lanceolata
Otu0016701	1.08767	1.34326	0.0349788	Bacteria	Actinobacteria	Actinobacteria	Micromonosporales	Micromonosporaceae	NA	A.millefolium vs. P. lanceolata
Otu001638	9.00638	1.13774	0.0242212	Bacteria	Chloroflexi	Thermomicrobia	NA	NA	NA	A.millefolium vs. P. lanceolata
Otu0022142	5.07868	-1.00607	0.0192566	Bacteria	Chloroflexi	NA	NA	NA	NA	A.millefolium vs. P. lanceolata
Otu002258	4.8139	-1.06395	0.0330512	Bacteria	Chloroflexi	Chloroflexia	Chloroflexales	Roseiflexaceae	Roseiflexus	A.millefolium vs. P. lanceolata
Otu0019882	3.69218	1.98113	0.000206359	Bacteria	Actinobacteria	Actinobacteria	Streptosporangiales	Streptosporangiaceae	NA	A.millefolium vs. P. lanceolata
Otu0024902	4.03147	-1.00196	0.0451205	Bacteria	Chloroflexi	NA	NA	NA	NA	A.millefolium vs. P. lanceolata
Otu0021401	1.55335	1.29097	0.0273504	Bacteria	Actinobacteria	Actinobacteria	Micrococcales	Microbacteriaceae	NA	A.millefolium vs. P. lanceolata
Otu0026452	4.34362	1.59236	0.0106801	Bacteria	Actinobacteria	Actinobacteria	Micrococcales	Microbacteriaceae	NA	A.millefolium vs. P. lanceolata
Otu002898	1.29722	-1.4687	0.0211953	Bacteria	Chloroflexi	NA	NA	NA	NA	A.millefolium vs. P. lanceolata
Otu002943	2.14848	-1.25868	0.0392953	Bacteria	Actinobacteria	Actinobacteria	Micromonosporales	Micromonosporaceae	NA	A.millefolium vs. P. lanceolata
Otu004987	1.35463	1.23423	0.0322311	Bacteria	Actinobacteria	Acidimicrobiia	Acidimicrobiales	Acidimicrobiaceae	NA	A.millefolium vs. P. lanceolata
Otu005241	1.46413	1.22421	0.0123422	Bacteria	Actinobacteria	Actinobacteria	Streptomycetales	Streptomycetaceae	NA	A.millefolium vs. P. lanceolata
Otu000483	59.0904	0.743449	0.0499962	Bacteria	Bacteroidetes	Sphingobacteriia	Sphingobacteriales	Chitinophagaceae	NA	A.millefolium vs. P. lanceolata
Otu0050092	1.00319	1.36638	0.0313458	Bacteria	Bacteroidetes	Sphingobacteriia	Sphingobacteriales	Chitinophagaceae	NA	A.millefolium vs. P. lanceolata
Otu006536	0.972971	-1.3966	0.0259887	Bacteria	Bacteroidetes	Sphingobacteriia	Sphingobacteriales	Chitinophagaceae	NA	A.millefolium vs. P. lanceolata
Otu001536	10.5941	0.707453	0.0478224	Bacteria	Chloroflexi	Anaerolineae	Anaerolineales	Anaerolineaceae	NA	A.millefolium vs. P. lanceolata
Otu002457	7.2055	1.22587	0.0259678	Bacteria	Chloroflexi	Anaerolineae	Anaerolineales	Anaerolineaceae	NA	A.millefolium vs. P. lanceolata
Otu002611	2.88843	-1.10055	0.0309764	Bacteria	Chloroflexi	Anaerolineae	Anaerolineales	Anaerolineaceae	NA	A.millefolium vs. P. lanceolata
Otu0027282	2.39226	-1.35863	0.0161047	Bacteria	Chloroflexi	Anaerolineae	Anaerolineales	Anaerolineaceae	NA	A.millefolium vs. P. lanceolata
Otu0030982	4.01954	-1.18929	0.0142671	Bacteria	Chloroflexi	Anaerolineae	Anaerolineales	Anaerolineaceae	NA	A.millefolium vs. P. lanceolata
Otu0056532	1.32475	1.5635	0.012175	Bacteria	Chloroflexi	Anaerolineae	Anaerolineales	Anaerolineaceae	NA	A.millefolium vs. P. lanceolata
Otu000762	20.2817	-1.17041	0.0250199	Bacteria	Gemmatimonadetes	Gemmatimonadetes	Gemmatimonadales	Gemmatimonadaceae	NA	A.millefolium vs. P. lanceolata
Otu0037052	2.98726	-1.33173	0.026237	Bacteria	Gemmatimonadetes	Gemmatimonadetes	Gemmatimonadales	Gemmatimonadaceae	NA	A.millefolium vs. P. lanceolata
Otu0055201	0.675657	-1.24113	0.0479084	Bacteria	Gemmatimonadetes	Gemmatimonadetes	Gemmatimonadales	Gemmatimonadaceae	NA	A.millefolium vs. P. lanceolata
Otu002885	1.19313	-1.45051	0.0223816	Bacteria	Firmicutes	Bacilli	Bacillales	Bacillaceae	Bacillus	A.millefolium vs. P. lanceolata
Otu0035441	1.65309	-1.19851	0.0381128	Bacteria	Planctomycetes	Planctomycetacia	Planctomycetales	Planctomycetaceae	NA	A.millefolium vs. P. lanceolata
Otu006099	0.862486	1.28173	0.0335454	Bacteria	Planctomycetes	Planctomycetacia	Planctomycetales	Planctomycetaceae	NA	A.millefolium vs. P. lanceolata
Otu007879	0.691662	1.28449	0.0420897	Bacteria	Planctomycetes	Planctomycetacia	Planctomycetales	Planctomycetaceae	NA	A.millefolium vs. P. lanceolata
Otu0006202	14.2325	-0.911151	0.0395455	Bacteria	Proteobacteria	Betaproteobacteria	Burkholderiales	Comamonadaceae	NA	A.millefolium vs. P. lanceolata
Otu0008921	8.97743	-1.16946	0.0445475	Bacteria	Proteobacteria	Betaproteobacteria	Burkholderiales	Comamonadaceae	NA	A.millefolium vs. P. lanceolata
Otu001076	21.7915	-0.605268	0.0441523	Bacteria	Proteobacteria	Deltaproteobacteria	Myxococcales	Sandaracinaceae	NA	A.millefolium vs. P. lanceolata
Otu0011021	16.463	-1.70993	0.00404776	Bacteria	Proteobacteria	Betaproteobacteria	Rhodocyclales	Rhodocyclaceae	NA	A.millefolium vs. P. lanceolata
Otu0013201	11.466	0.968051	0.0193112	Bacteria	Proteobacteria	Alphaproteobacteria	Rhodobacterales	Rhodobacteraceae	NA	A.millefolium vs. P. lanceolata
Otu0014481	7.72422	1.37548	0.0285414	Bacteria	Proteobacteria	Betaproteobacteria	Burkholderiales	Comamonadaceae	NA	A.millefolium vs. P. lanceolata
Otu0015701	13.3118	0.814785	0.0331793	Bacteria	Proteobacteria	Alphaproteobacteria	Rhodobacterales	Rhodobacteraceae	NA	A.millefolium vs. P. lanceolata
Otu002088	6.07995	-1.3155	0.0377009	Bacteria	Proteobacteria	Deltaproteobacteria	Bdellovibrionales	Bdellovibrionaceae	NA	A.millefolium vs. P. lanceolata
Otu002283	5.59248	-1.03421	0.0233719	Bacteria	Proteobacteria	Deltaproteobacteria	Desulfurellales	Desulfurellaceae	NA	A.millefolium vs. P. lanceolata
Otu002818	1.43804	-1.31335	0.0388214	Bacteria	Proteobacteria	Deltaproteobacteria	Myxococcales	Sandaracinaceae	NA	A.millefolium vs. P. lanceolata
Otu0028532	3.48248	-1.22395	0.012281	Bacteria	Proteobacteria	Deltaproteobacteria	Bdellovibrionales	Bdellovibrionaceae	NA	A.millefolium vs. P. lanceolata
Otu0030412	4.82477	-1.14199	0.0183028	Bacteria	Proteobacteria	Deltaproteobacteria	Myxococcales	Sandaracinaceae	NA	A.millefolium vs. P. lanceolata
Otu003637	1.29916	1.38367	0.0278726	Bacteria	Proteobacteria	Betaproteobacteria	Burkholderiales	Comamonadaceae	NA	A.millefolium vs. P. lanceolata
Otu0037001	2.63502	1.33634	0.0344305	Bacteria	Proteobacteria	Gammaproteobacteria	Xanthomonadales	Xanthomonadaceae	NA	A.millefolium vs. P. lanceolata
Otu004194	1.02331	-1.26399	0.0448904	Bacteria	Proteobacteria	Deltaproteobacteria	Myxococcales	Sandaracinaceae	NA	A.millefolium vs. P. lanceolata
Otu0042282	0.898874	1.56	0.0142992	Bacteria	Proteobacteria	Betaproteobacteria	Burkholderiales	Comamonadaceae	NA	A.millefolium vs. P. lanceolata
Otu0049462	1.43766	-1.87274	0.00322525	Bacteria	Proteobacteria	Gammaproteobacteria	Pseudomonadales	Moraxellaceae	NA	A.millefolium vs. P. lanceolata
Otu005353	0.796732	-1.32648	0.0254322	Bacteria	Proteobacteria	Deltaproteobacteria	Bdellovibrionales	Bdellovibrionaceae	NA	A.millefolium vs. P. lanceolata
Otu005446	1.02095	-1.25773	0.0472323	Bacteria	Proteobacteria	Deltaproteobacteria	Myxococcales	Polyangiaceae	NA	A.millefolium vs. P. lanceolata
Otu0058082	1.10705	-1.63601	0.00980617	Bacteria	Proteobacteria	Deltaproteobacteria	Myxococcales	Sandaracinaceae	NA	A.millefolium vs. P. lanceolata
Otu005822	0.696793	1.257	0.0485245	Bacteria	Proteobacteria	Alphaproteobacteria	Rhodobacterales	Rhodobacteraceae	NA	A.millefolium vs. P. lanceolata
Otu0063982	0.541833	-1.44164	0.0196432	Bacteria	Proteobacteria	Deltaproteobacteria	Desulfurellales	Desulfurellaceae	NA	A.millefolium vs. P. lanceolata
Otu0070802	0.848301	-1.59105	0.0124731	Bacteria	Proteobacteria	Betaproteobacteria	Burkholderiales	Burkholderiaceae	NA	A.millefolium vs. P. lanceolata
Otu0002952	48.6853	-1.01368	0.0122424	Bacteria	Planctomycetes	NA	NA	NA	NA	A.millefolium vs. P. lanceolata
Otu001017	12.0384	-0.871726	0.0497007	Bacteria	Planctomycetes	NA	NA	NA	NA	A.millefolium vs. P. lanceolata
Otu001300	9.4043	-1.17358	0.0169946	Bacteria	Planctomycetes	NA	NA	NA	NA	A.millefolium vs. P. lanceolata
Otu0017261	10.8687	-0.814452	0.0230514	Bacteria	Planctomycetes	NA	NA	NA	NA	A.millefolium vs. P. lanceolata
Otu0017521	9.94145	0.953162	0.00589966	Bacteria	Planctomycetes	Planctomycetacia	Planctomycetales	Planctomycetaceae	Gemmata	A.millefolium vs. P. lanceolata
Otu0038241	1.00686	1.27163	0.0353091	Bacteria	Planctomycetes	NA	NA	NA	NA	A.millefolium vs. P. lanceolata
Otu0048021	2.15515	1.30301	0.0239488	Bacteria	Planctomycetes	Planctomycetacia	Planctomycetales	Planctomycetaceae	Gemmata	A.millefolium vs. P. lanceolata
Otu0055262	1.13987	1.45086	0.00478448	Bacteria	Planctomycetes	Planctomycetacia	Planctomycetales	Planctomycetaceae	Pirellula	A.millefolium vs. P. lanceolata
Otu005627	0.887398	1.22043	0.0277101	Bacteria	Planctomycetes	Planctomycetacia	Planctomycetales	Planctomycetaceae	Planctomyces	A.millefolium vs. P. lanceolata
Otu002559	5.54247	-0.851709	0.0307694	Bacteria	Bacteroidetes	Flavobacteriia	Flavobacteriales	NA	NA	A.millefolium vs. P. lanceolata
Otu0032741	3.87342	-1.06037	0.0426803	Bacteria	Bacteroidetes	Sphingobacteriia	Sphingobacteriales	NA	NA	A.millefolium vs. P. lanceolata
Otu004974	1.77156	-1.16845	0.0398793	Bacteria	Bacteroidetes	Sphingobacteriia	Sphingobacteriales	NA	NA	A.millefolium vs. P. lanceolata
Otu005557	1.25042	-1.52418	0.0119483	Bacteria	Bacteroidetes	Sphingobacteriia	Sphingobacteriales	NA	NA	A.millefolium vs. P. lanceolata
Otu006007	1.23829	-1.27562	0.0417014	Bacteria	Bacteroidetes	Sphingobacteriia	Sphingobacteriales	NA	NA	A.millefolium vs. P. lanceolata
Otu0034102	2.71453	1.35447	0.0250568	Bacteria	Chlorobi	Chlorobia	Chlorobiales	NA	NA	A.millefolium vs. P. lanceolata
Otu006518	0.945238	1.38383	0.0241841	Bacteria	Cyanobacteria	Melainabacteria	Vampirovibrionales	NA	NA	A.millefolium vs. P. lanceolata
Otu003753	2.80296	1.00801	0.034671	Bacteria	Firmicutes	Clostridia	Halanaerobiales	NA	NA	A.millefolium vs. P. lanceolata
Otu0000092	11.0092	-2.36835	0.00011614	Bacteria	Proteobacteria	Gammaproteobacteria	Pseudomonadales	Pseudomonadaceae	Pseudomonas	A.millefolium vs. P. lanceolata
Otu001026	19.2442	0.747964	0.0336504	Bacteria	Proteobacteria	Alphaproteobacteria	Rhizobiales	Phyllobacteriaceae	Mesorhizobium	A.millefolium vs. P. lanceolata
Otu0010941	11.2347	-2.00185	0.000844651	Bacteria	Proteobacteria	Betaproteobacteria	Rhodocyclales	Rhodocyclaceae	Dechloromonas	A.millefolium vs. P. lanceolata
Otu0013292	11.7984	1.3371	0.0121756	Bacteria	Proteobacteria	Betaproteobacteria	Rhodocyclales	Rhodocyclaceae	Uliginosibacterium	A.millefolium vs. P. lanceolata
Otu0018201	4.92014	-1.66333	0.00690779	Bacteria	Proteobacteria	Deltaproteobacteria	Myxococcales	Haliangiaceae	Haliangium	A.millefolium vs. P. lanceolata
Otu0023221	4.36191	-1.15041	0.0364845	Bacteria	Proteobacteria	Alphaproteobacteria	Rhizobiales	Hyphomicrobiaceae	Pedomicrobium	A.millefolium vs. P. lanceolata
Otu0024242	3.15402	-1.16702	0.0373653	Bacteria	Proteobacteria	Alphaproteobacteria	Caulobacterales	Caulobacteraceae	Phenylobacterium	A.millefolium vs. P. lanceolata
Otu0025472	1.77324	1.25246	0.0337854	Bacteria	Proteobacteria	Alphaproteobacteria	Rhizobiales	Methylobacteriaceae	Methylobacterium	A.millefolium vs. P. lanceolata
Otu002887	1.74101	-1.24677	0.0469804	Bacteria	Proteobacteria	Betaproteobacteria	Burkholderiales	Comamonadaceae	Hydrogenophaga	A.millefolium vs. P. lanceolata
Otu002298	5.52417	-0.80791	0.0253064	Bacteria	Proteobacteria	Deltaproteobacteria	Bradymonadales	NA	NA	A.millefolium vs. P. lanceolata
Otu0031991	3.08786	1.85776	0.0012923	Bacteria	Proteobacteria	Alphaproteobacteria	Rhizobiales	Xanthobacteraceae	Ancylobacter	A.millefolium vs. P. lanceolata
Otu0033321	2.97637	-1.17657	0.0403834	Bacteria	Proteobacteria	Deltaproteobacteria	Myxococcales	Vulgatibacteraceae	Vulgatibacter	A.millefolium vs. P. lanceolata
Otu002555	5.37457	-0.843352	0.0487858	Bacteria	Proteobacteria	Deltaproteobacteria	Myxococcales	NA	NA	A.millefolium vs. P. lanceolata
Otu002588	3.84634	-0.941939	0.0350727	Bacteria	Proteobacteria	Gammaproteobacteria	Xanthomonadales	NA	NA	A.millefolium vs. P. lanceolata
Otu0042712	2.15553	1.56601	0.0108193	Bacteria	Proteobacteria	Betaproteobacteria	Rhodocyclales	Rhodocyclaceae	Uliginosibacterium	A.millefolium vs. P. lanceolata
Otu002614	4.91343	0.873296	0.0461514	Bacteria	Proteobacteria	Alphaproteobacteria	Sphingomonadales	NA	NA	A.millefolium vs. P. lanceolata
Otu005433	1.30713	-1.37846	0.0181175	Bacteria	Proteobacteria	NA	NA	NA	NA	A.millefolium vs. P. lanceolata
Otu002672	3.35283	-1.34711	0.0341267	Bacteria	Proteobacteria	Deltaproteobacteria	Myxococcales	NA	NA	A.millefolium vs. P. lanceolata
Otu0058471	1.10172	-1.23733	0.0451819	Bacteria	Proteobacteria	Gammaproteobacteria	Pseudomonadales	Moraxellaceae	Perlucidibaca	A.millefolium vs. P. lanceolata
Otu0061061	0.929572	-1.89982	0.00282678	Bacteria	Proteobacteria	Deltaproteobacteria	Bdellovibrionales	Bdellovibrionaceae	Bdellovibrio	A.millefolium vs. P. lanceolata
Otu0066581	0.758281	-1.28644	0.043529	Bacteria	Proteobacteria	Gammaproteobacteria	NA	NA	NA	A.millefolium vs. P. lanceolata
Otu006999	0.688602	-1.29421	0.0396338	Bacteria	Proteobacteria	Gammaproteobacteria	Xanthomonadales	Xanthomonadaceae	Arenimonas	A.millefolium vs. P. lanceolata
Otu007626	0.501606	-1.38777	0.0281385	Bacteria	Proteobacteria	Deltaproteobacteria	Myxococcales	Polyangiaceae	Sorangium	A.millefolium vs. P. lanceolata
Otu0030181	3.76633	1.0226	0.0332492	Bacteria	Proteobacteria	Alphaproteobacteria	Rhodospirillales	NA	NA	A.millefolium vs. P. lanceolata
Otu003055	3.72061	0.949665	0.0465402	Bacteria	Proteobacteria	Deltaproteobacteria	Oligoflexales	NA	NA	A.millefolium vs. P. lanceolata
Otu004030	2.29368	1.51564	0.00679523	Bacteria	Proteobacteria	Deltaproteobacteria	Myxococcales	NA	NA	A.millefolium vs. P. lanceolata
Otu004188	2.23237	-1.20352	0.0493882	Bacteria	Proteobacteria	Deltaproteobacteria	Myxococcales	NA	NA	A.millefolium vs. P. lanceolata
Otu001404	9.86991	-1.31784	0.00624551	Bacteria	unclassified bacterium	NA	NA	NA	NA	A.millefolium vs. P. lanceolata
Otu0031312	1.48679	-1.41373	0.0263237	Bacteria	unclassified bacterium	NA	NA	NA	NA	A.millefolium vs. P. lanceolata
Otu004145	0.671716	1.26725	0.0365243	Bacteria	unclassified bacterium	NA	NA	NA	NA	A.millefolium vs. P. lanceolata
Otu0045772	1.25004	-1.90682	0.00227564	Bacteria	unclassified bacterium	NA	NA	NA	NA	A.millefolium vs. P. lanceolata
Otu0034352	4.29367	-2.19496	0.000522922	Bacteria	unclassified bacterium	NA	NA	NA	NA	A.millefolium vs. P. lanceolata
Otu0042971	1.64651	-1.44113	0.014766	Bacteria	unclassified bacterium	NA	NA	NA	NA	A.millefolium vs. P. lanceolata
Otu001328	11.2765	-0.944032	0.0264818	Bacteria	Verrucomicrobia	Verrucomicrobiae	Verrucomicrobiales	Verrucomicrobiaceae	Haloferula	A.millefolium vs. P. lanceolata
Otu0023381	1.14283	-1.32324	0.0356312	Bacteria	Verrucomicrobia	NA	NA	NA	NA	A.millefolium vs. P. lanceolata
Otu0027752	3.40142	-1.4678	0.0204963	Bacteria	Verrucomicrobia	Verrucomicrobiae	Verrucomicrobiales	Verrucomicrobiaceae	Haloferula	A.millefolium vs. P. lanceolata
Otu003423	4.10888	1.33995	0.00576768	Bacteria	Verrucomicrobia	Spartobacteria	Chthoniobacterales	Chthoniobacteraceae	Chthoniobacter	A.millefolium vs. P. lanceolata
Otu003527	2.54679	1.05697	0.0286826	Bacteria	Verrucomicrobia	Verrucomicrobiae	Verrucomicrobiales	NA	NA	A.millefolium vs. P. lanceolata
Otu0037242	2.80894	1.08835	0.0394142	Bacteria	Verrucomicrobia	Spartobacteria	Chthoniobacterales	Chthoniobacteraceae	Chthoniobacter	A.millefolium vs. P. lanceolata
Otu0059441	1.43886	1.3453	0.032738	Bacteria	Verrucomicrobia	NA	NA	NA	NA	A.millefolium vs. P. lanceolata
Otu006105	0.924564	-1.34245	0.0347431	Bacteria	Proteobacteria	Alphaproteobacteria	Rhizobiales	NA	Bauldia	P. lanceolata vs. A. elatius
Otu001769	1.93084	1.42217	0.0198311	Bacteria	Acidobacteria	Subgroup 6	NA	NA	NA	P. lanceolata vs. A. elatius
Otu0031561	3.00184	1.39297	0.0272909	Bacteria	Acidobacteria	Subgroup 6	NA	NA	NA	P. lanceolata vs. A. elatius
Otu004920	2.15427	-1.3878	0.0168809	Bacteria	Acidobacteria	Holophagae	Subgroup 10	NA	NA	P. lanceolata vs. A. elatius
Otu0032601	3.17149	-1.21284	0.0338426	Bacteria	Acidobacteria	Subgroup 6	NA	NA	NA	P. lanceolata vs. A. elatius
Otu003916	0.889683	1.26447	0.0406968	Bacteria	Acidobacteria	Subgroup 6	NA	NA	NA	P. lanceolata vs. A. elatius
Otu0056111	1.22698	1.4088	0.0269304	Bacteria	Acidobacteria	Subgroup 6	NA	NA	NA	P. lanceolata vs. A. elatius
Otu005971	0.694697	-1.36159	0.0247037	Bacteria	Acidobacteria	Subgroup 6	NA	NA	NA	P. lanceolata vs. A. elatius
Otu000023	367.012	-0.922745	0.01607	Bacteria	Actinobacteria	Actinobacteria	Propionibacteriales	Nocardioidaceae	Kribbella	P. lanceolata vs. A. elatius
Otu000430	23.3333	1.02275	0.018929	Bacteria	Actinobacteria	Actinobacteria	Micromonosporales	Micromonosporaceae	Luedemannella	P. lanceolata vs. A. elatius
Otu000555	51.4101	-1.01357	0.0163671	Bacteria	Actinobacteria	Actinobacteria	Propionibacteriales	Nocardioidaceae	Nocardioides	P. lanceolata vs. A. elatius
Otu000593	13.7682	1.23326	0.0432652	Bacteria	Actinobacteria	Actinobacteria	Micromonosporales	Micromonosporaceae	Hamadaea	P. lanceolata vs. A. elatius
Otu000685	3.45577	-1.13477	0.0230785	Bacteria	Actinobacteria	Actinobacteria	Micromonosporales	Micromonosporaceae	Micromonospora	P. lanceolata vs. A. elatius
Otu001078	19.6117	-0.622693	0.0476822	Bacteria	Actinobacteria	Actinobacteria	Propionibacteriales	Nocardioidaceae	Nocardioides	P. lanceolata vs. A. elatius
Otu001079	15.464	-0.952184	0.0348759	Bacteria	Actinobacteria	Actinobacteria	Micrococcales	Promicromonosporaceae	Promicromonospora	P. lanceolata vs. A. elatius
Otu0010851	18.8446	-1.15872	0.0229042	Bacteria	Actinobacteria	Actinobacteria	Propionibacteriales	Nocardioidaceae	Nocardioides	P. lanceolata vs. A. elatius
Otu001477	4.2633	-1.29855	0.0191815	Bacteria	Actinobacteria	Actinobacteria	Streptomycetales	Streptomycetaceae	Streptomyces	P. lanceolata vs. A. elatius
Otu001501	11.198	-1.42529	0.000972277	Bacteria	Actinobacteria	Actinobacteria	Streptosporangiales	Streptosporangiaceae	Streptosporangium	P. lanceolata vs. A. elatius
Otu001591	3.26959	1.42853	0.0209796	Bacteria	Actinobacteria	Actinobacteria	Corynebacteriales	Mycobacteriaceae	Mycobacterium	P. lanceolata vs. A. elatius
Otu001689	11.3826	-1.03478	0.028252	Bacteria	Actinobacteria	Actinobacteria	Frankiales	Nakamurellaceae	Nakamurella	P. lanceolata vs. A. elatius
Otu001778	1.65255	-1.35631	0.0267156	Bacteria	Actinobacteria	Actinobacteria	Micrococcales	Micrococcaceae	Paeniglutamicibacter	P. lanceolata vs. A. elatius
Otu002158	3.54294	1.07222	0.0237734	Bacteria	Actinobacteria	Actinobacteria	Micrococcales	Microbacteriaceae	Microbacterium	P. lanceolata vs. A. elatius
Otu002596	2.2079	-1.57901	0.0114823	Bacteria	Actinobacteria	Actinobacteria	Streptosporangiales	Streptosporangiaceae	Sphaerimonospora	P. lanceolata vs. A. elatius
Otu003217	3.51946	-1.02685	0.0247234	Bacteria	Actinobacteria	Actinobacteria	Micromonosporales	Micromonosporaceae	Longispora	P. lanceolata vs. A. elatius
Otu003257	4.31946	-1.12631	0.0337451	Bacteria	Actinobacteria	Actinobacteria	Propionibacteriales	Propionibacteriaceae	Micropruina	P. lanceolata vs. A. elatius
Otu0035851	1.14356	-1.45882	0.0201435	Bacteria	Actinobacteria	Actinobacteria	Micrococcales	Microbacteriaceae	Microbacterium	P. lanceolata vs. A. elatius
Otu003983	3.3008	-1.1927	0.0251301	Bacteria	Actinobacteria	Actinobacteria	Micromonosporales	Micromonosporaceae	Luedemannella	P. lanceolata vs. A. elatius
Otu004373	1.79323	-1.30798	0.0232232	Bacteria	Actinobacteria	Actinobacteria	Micromonosporales	Micromonosporaceae	Allocatelliglobosispora	P. lanceolata vs. A. elatius
Otu004697	1.5711	-1.37705	0.0245969	Bacteria	Actinobacteria	Actinobacteria	Propionibacteriales	Nocardioidaceae	Nocardioides	P. lanceolata vs. A. elatius
Otu005025	1.02324	1.27431	0.0436439	Bacteria	Actinobacteria	Actinobacteria	Corynebacteriales	Nocardiaceae	Nocardia	P. lanceolata vs. A. elatius
Otu000594	4.64362	1.27599	0.029966	Bacteria	Actinobacteria	Thermoleophilia	Solirubrobacterales	NA	NA	P. lanceolata vs. A. elatius
Otu001685	7.57047	0.843261	0.0443035	Bacteria	Armatimonadetes	NA	NA	NA	NA	P. lanceolata vs. A. elatius
Otu0007911	32.8786	-1.66917	0.00360716	Bacteria	Actinobacteria	Thermoleophilia	Solirubrobacterales	NA	NA	P. lanceolata vs. A. elatius
Otu001288	6.30266	1.27192	0.0399593	Bacteria	Actinobacteria	Thermoleophilia	Gaiellales	NA	NA	P. lanceolata vs. A. elatius
Otu001414	13.7962	-0.851882	0.0252586	Bacteria	Actinobacteria	Acidimicrobiia	Acidimicrobiales	NA	NA	P. lanceolata vs. A. elatius
Otu0070011	0.718625	1.19128	0.0495531	Bacteria	Actinobacteria	Acidimicrobiia	Acidimicrobiales	NA	NA	P. lanceolata vs. A. elatius
Otu0001272	172.406	1.09385	0.0349052	Bacteria	Bacteroidetes	Flavobacteriia	Flavobacteriales	Flavobacteriaceae	Flavobacterium	P. lanceolata vs. A. elatius
Otu003001	2.00123	-1.23297	0.0309167	Bacteria	Bacteroidetes	Cytophagia	Cytophagales	Cytophagaceae	Ohtaekwangia	P. lanceolata vs. A. elatius
Otu003233	3.59503	-1.00167	0.0459747	Bacteria	Bacteroidetes	Sphingobacteriia	Sphingobacteriales	Chitinophagaceae	Flavitalea	P. lanceolata vs. A. elatius
Otu005673	1.1917	-1.25304	0.0460645	Bacteria	Bacteroidetes	NA	NA	NA	NA	P. lanceolata vs. A. elatius
Otu0062811	1.30098	-1.92375	0.00240751	Bacteria	Bacteroidetes	Sphingobacteriia	Sphingobacteriales	Chitinophagaceae	Terrimonas	P. lanceolata vs. A. elatius
Otu006348	0.9076	1.34917	0.0342747	Bacteria	Bacteroidetes	Flavobacteriia	Flavobacteriales	Cryomorphaceae	Fluviicola	P. lanceolata vs. A. elatius
Otu007206	0.763164	1.14123	0.0312793	Bacteria	Bacteroidetes	Flavobacteriia	Flavobacteriales	Flavobacteriaceae	Flavobacterium	P. lanceolata vs. A. elatius
Otu007356	0.784581	1.26701	0.0450774	Bacteria	Bacteroidetes	Flavobacteriia	Flavobacteriales	Flavobacteriaceae	Flavobacterium	P. lanceolata vs. A. elatius
Otu001480	13.9219	1.19942	0.0102809	Bacteria	Bacteroidetes	Sphingobacteriia	Sphingobacteriales	NA	NA	P. lanceolata vs. A. elatius
Otu004156	1.632	-1.36266	0.0204436	Bacteria	Bacteroidetes	Sphingobacteriia	Sphingobacteriales	NA	NA	P. lanceolata vs. A. elatius
Otu001055	12.6591	1.45032	0.0110734	Bacteria	Chloroflexi	Chloroflexia	Chloroflexales	Roseiflexaceae	Roseiflexus	P. lanceolata vs. A. elatius
Otu0015391	4.00429	2.18614	0.000336282	Bacteria	Chloroflexi	Chloroflexia	Chloroflexales	Roseiflexaceae	Roseiflexus	P. lanceolata vs. A. elatius
Otu003391	3.34224	-1.03696	0.0397746	Bacteria	Chloroflexi	NA	NA	NA	NA	P. lanceolata vs. A. elatius
Otu004468	1.44815	-1.16906	0.0340089	Bacteria	Chloroflexi	NA	NA	NA	NA	P. lanceolata vs. A. elatius
Otu004538	2.12159	-1.5369	0.006479	Bacteria	Chloroflexi	Chloroflexia	Chloroflexales	Roseiflexaceae	Roseiflexus	P. lanceolata vs. A. elatius
Otu000078	212.181	-0.918801	0.0318233	Bacteria	Firmicutes	Bacilli	Bacillales	Bacillaceae	Bacillus	P. lanceolata vs. A. elatius
Otu000893	5.81823	-1.17329	0.0157456	Bacteria	Firmicutes	Bacilli	Bacillales	Planococcaceae	Lysinibacillus	P. lanceolata vs. A. elatius
Otu001938	5.51901	-0.857812	0.037713	Bacteria	Firmicutes	Bacilli	Bacillales	Bacillaceae	Bacillus	P. lanceolata vs. A. elatius
Otu0027671	3.57769	-1.19252	0.00942218	Bacteria	Firmicutes	Clostridia	Clostridiales	Peptostreptococcaceae	Romboutsia	P. lanceolata vs. A. elatius
Otu006425	0.627811	1.32017	0.0365417	Bacteria	Firmicutes	Clostridia	Clostridiales	Peptococcaceae	Desulfosporosinus	P. lanceolata vs. A. elatius
Otu007230	0.669978	1.26921	0.0459018	Bacteria	Firmicutes	Clostridia	Clostridiales	Clostridiaceae	Clostridium	P. lanceolata vs. A. elatius
Otu000295	48.6853	0.893197	0.0271827	Bacteria	Planctomycetes	NA	NA	NA	NA	P. lanceolata vs. A. elatius
Otu001381	6.76399	-1.47066	0.0195663	Bacteria	Planctomycetes	NA	NA	NA	NA	P. lanceolata vs. A. elatius
Otu001726	10.8687	0.72204	0.0431608	Bacteria	Planctomycetes	NA	NA	NA	NA	P. lanceolata vs. A. elatius
Otu001784	7.25498	-0.873458	0.00470313	Bacteria	Planctomycetes	Planctomycetacia	Planctomycetales	Planctomycetaceae	Planctomyces	P. lanceolata vs. A. elatius
Otu002752	5.11832	0.843894	0.047572	Bacteria	Planctomycetes	NA	NA	NA	NA	P. lanceolata vs. A. elatius
Otu003790	2.32962	1.04613	0.0459584	Bacteria	Planctomycetes	NA	NA	NA	NA	P. lanceolata vs. A. elatius
Otu0043941	1.9159	-2.033	0.00071362	Bacteria	Planctomycetes	Planctomycetacia	Planctomycetales	Planctomycetaceae	Singulisphaera	P. lanceolata vs. A. elatius
Otu0057151	1.05514	-1.22511	0.0232273	Bacteria	Planctomycetes	Planctomycetacia	Planctomycetales	Planctomycetaceae	Gemmata	P. lanceolata vs. A. elatius
Otu006095	0.976474	1.43094	0.0241503	Bacteria	Planctomycetes	Planctomycetacia	Planctomycetales	Planctomycetaceae	Gemmata	P. lanceolata vs. A. elatius
Otu003410	2.71453	-1.19108	0.049062	Bacteria	Chlorobi	Chlorobia	Chlorobiales	NA	NA	P. lanceolata vs. A. elatius
Otu001635	5.5047	1.44527	0.00763667	Bacteria	Actinobacteria	Actinobacteria	Micromonosporales	Micromonosporaceae	NA	P. lanceolata vs. A. elatius
Otu001988	3.69218	-1.3268	0.0137804	Bacteria	Actinobacteria	Actinobacteria	Streptosporangiales	Streptosporangiaceae	NA	P. lanceolata vs. A. elatius
Otu002140	1.55335	-1.2463	0.0332295	Bacteria	Actinobacteria	Actinobacteria	Micrococcales	Microbacteriaceae	NA	P. lanceolata vs. A. elatius
Otu002645	4.34362	-1.78428	0.00420711	Bacteria	Actinobacteria	Actinobacteria	Micrococcales	Microbacteriaceae	NA	P. lanceolata vs. A. elatius
Otu0034851	2.60014	1.24605	0.0196854	Bacteria	Actinobacteria	Acidimicrobiia	Acidimicrobiales	Acidimicrobiaceae	NA	P. lanceolata vs. A. elatius
Otu001762	7.89472	-1.31815	0.0233747	Bacteria	Bacteroidetes	Sphingobacteriia	Sphingobacteriales	Chitinophagaceae	NA	P. lanceolata vs. A. elatius
Otu002606	2.09739	1.24541	0.0489863	Bacteria	Bacteroidetes	Sphingobacteriia	Sphingobacteriales	Chitinophagaceae	NA	P. lanceolata vs. A. elatius
Otu004141	1.99444	-1.29448	0.0409898	Bacteria	Bacteroidetes	Sphingobacteriia	Sphingobacteriales	Chitinophagaceae	NA	P. lanceolata vs. A. elatius
Otu000440	51.4813	-0.640026	0.0290502	Bacteria	Proteobacteria	Alphaproteobacteria	Rhizobiales	Phyllobacteriaceae	Mesorhizobium	P. lanceolata vs. A. elatius
Otu0050091	1.00319	-1.25551	0.0480043	Bacteria	Bacteroidetes	Sphingobacteriia	Sphingobacteriales	Chitinophagaceae	NA	P. lanceolata vs. A. elatius
Otu000703	35.4928	-0.673185	0.0262988	Bacteria	Proteobacteria	Alphaproteobacteria	Rhodobacterales	Rhodobacteraceae	Amaricoccus	P. lanceolata vs. A. elatius
Otu005805	1.20161	-1.21142	0.0444914	Bacteria	Bacteroidetes	Sphingobacteriia	Sphingobacteriales	Saprospiraceae	NA	P. lanceolata vs. A. elatius
Otu000889	24.4914	-0.591375	0.0436357	Bacteria	Proteobacteria	Gammaproteobacteria	NA	NA	NA	P. lanceolata vs. A. elatius
Otu000900	22.477	-1.26281	0.0343561	Bacteria	Proteobacteria	Gammaproteobacteria	Xanthomonadales	Xanthomonadaceae	Lysobacter	P. lanceolata vs. A. elatius
Otu001094	11.2347	2.21105	0.000230407	Bacteria	Proteobacteria	Betaproteobacteria	Rhodocyclales	Rhodocyclaceae	Dechloromonas	P. lanceolata vs. A. elatius
Otu001107	19.5626	-0.889767	0.0443402	Bacteria	Proteobacteria	Alphaproteobacteria	Caulobacterales	Hyphomonadaceae	Hirschia	P. lanceolata vs. A. elatius
Otu001171	14.1149	0.803139	0.0409679	Bacteria	Proteobacteria	Deltaproteobacteria	Myxococcales	Haliangiaceae	Haliangium	P. lanceolata vs. A. elatius
Otu000736	15.9558	-1.26738	0.0190084	Bacteria	Chloroflexi	Anaerolineae	Anaerolineales	Anaerolineaceae	NA	P. lanceolata vs. A. elatius
Otu001342	7.14286	1.20223	0.0194915	Bacteria	Proteobacteria	Deltaproteobacteria	Myxococcales	Haliangiaceae	Haliangium	P. lanceolata vs. A. elatius
Otu001215	11.1195	-1.5473	0.0109181	Bacteria	Chloroflexi	Anaerolineae	Anaerolineales	Anaerolineaceae	NA	P. lanceolata vs. A. elatius
Otu005653	1.32475	-1.68858	0.00670312	Bacteria	Chloroflexi	Anaerolineae	Anaerolineales	Anaerolineaceae	NA	P. lanceolata vs. A. elatius
Otu001820	4.92014	1.71403	0.00538471	Bacteria	Proteobacteria	Deltaproteobacteria	Myxococcales	Haliangiaceae	Haliangium	P. lanceolata vs. A. elatius
Otu002201	8.03388	-1.1963	0.0218351	Bacteria	Proteobacteria	Deltaproteobacteria	Myxococcales	Phaselicystidaceae	Phaselicystis	P. lanceolata vs. A. elatius
Otu002424	3.15402	1.18359	0.0347302	Bacteria	Proteobacteria	Alphaproteobacteria	Caulobacterales	Caulobacteraceae	Phenylobacterium	P. lanceolata vs. A. elatius
Otu002656	5.66987	-1.43761	0.0131272	Bacteria	Fibrobacteres	Fibrobacteria	Fibrobacterales	Fibrobacteraceae	NA	P. lanceolata vs. A. elatius
Otu0031161	4.01942	-1.24888	0.0390115	Bacteria	Proteobacteria	Deltaproteobacteria	Myxococcales	Haliangiaceae	Haliangium	P. lanceolata vs. A. elatius
Otu003162	2.75674	-1.13381	0.0132328	Bacteria	Proteobacteria	Deltaproteobacteria	Myxococcales	Nannocystaceae	Nannocystis	P. lanceolata vs. A. elatius
Otu003008	4.13624	-1.50039	0.0115395	Bacteria	Fibrobacteres	Fibrobacteria	Fibrobacterales	Fibrobacteraceae	NA	P. lanceolata vs. A. elatius
Otu0036141	3.27027	1.37909	0.0199084	Bacteria	Proteobacteria	Gammaproteobacteria	Pseudomonadales	Pseudomonadaceae	Pseudomonas	P. lanceolata vs. A. elatius
Otu0003641	24.0299	-1.17705	0.0140957	Bacteria	Firmicutes	Bacilli	Bacillales	Planococcaceae	NA	P. lanceolata vs. A. elatius
Otu0041031	2.98019	1.57412	0.0109539	Bacteria	Proteobacteria	Gammaproteobacteria	Oceanospirillales	Halomonadaceae	Halomonas	P. lanceolata vs. A. elatius
Otu004169	1.39825	1.34395	0.0319662	Bacteria	Proteobacteria	Alphaproteobacteria	Sphingomonadales	Sphingomonadaceae	Sphingobium	P. lanceolata vs. A. elatius
Otu0012611	19.1271	-1.33688	0.00230443	Bacteria	Proteobacteria	Alphaproteobacteria	Sphingomonadales	NA	NA	P. lanceolata vs. A. elatius
Otu001842	3.01566	1.36118	0.0279308	Bacteria	Proteobacteria	Alphaproteobacteria	Rhodospirillales	NA	NA	P. lanceolata vs. A. elatius
Otu004466	1.29947	-1.50481	0.0078471	Bacteria	Proteobacteria	Gammaproteobacteria	Legionellales	Legionellaceae	Legionella	P. lanceolata vs. A. elatius
Otu004575	1.81492	-1.20514	0.0374013	Bacteria	Proteobacteria	Alphaproteobacteria	Caulobacterales	Hyphomonadaceae	Woodsholea	P. lanceolata vs. A. elatius
Otu001481	9.1092	1.33793	0.0306455	Bacteria	Gemmatimonadetes	Gemmatimonadetes	Gemmatimonadales	Gemmatimonadaceae	NA	P. lanceolata vs. A. elatius
Otu005100	1.38825	-1.33706	0.0357743	Bacteria	Proteobacteria	Gammaproteobacteria	NA	NA	NA	P. lanceolata vs. A. elatius
Otu001850	8.79838	0.9394	0.0245353	Bacteria	Proteobacteria	Deltaproteobacteria	Myxococcales	NA	NA	P. lanceolata vs. A. elatius
Otu005522	1.07426	1.36866	0.0307771	Bacteria	Proteobacteria	Deltaproteobacteria	Myxococcales	Haliangiaceae	Haliangium	P. lanceolata vs. A. elatius
Otu002544	2.34465	-1.39145	0.0274032	Bacteria	Proteobacteria	Deltaproteobacteria	Myxococcales	NA	NA	P. lanceolata vs. A. elatius
Otu003143	3.12728	-1.22127	0.0236581	Bacteria	Proteobacteria	Alphaproteobacteria	Rhodospirillales	NA	NA	P. lanceolata vs. A. elatius
Otu005847	1.10172	1.35757	0.0279039	Bacteria	Proteobacteria	Gammaproteobacteria	Pseudomonadales	Moraxellaceae	Perlucidibaca	P. lanceolata vs. A. elatius
Otu003150	1.82874	-1.76132	0.000551637	Bacteria	Proteobacteria	Deltaproteobacteria	Oligoflexales	NA	NA	P. lanceolata vs. A. elatius
Otu003828	2.43992	-1.25398	0.0399624	Bacteria	Proteobacteria	Alphaproteobacteria	Sphingomonadales	NA	NA	P. lanceolata vs. A. elatius
Otu001955	8.09232	-1.02649	0.0177004	Bacteria	Planctomycetes	Planctomycetacia	Planctomycetales	Planctomycetaceae	NA	P. lanceolata vs. A. elatius
Otu006412	1.02863	1.24959	0.0253384	Bacteria	Proteobacteria	Deltaproteobacteria	Bdellovibrionales	Bdellovibrionaceae	Bdellovibrio	P. lanceolata vs. A. elatius
Otu006515	0.579644	1.25207	0.0491702	Bacteria	Proteobacteria	Deltaproteobacteria	Bdellovibrionales	Bacteriovoracaceae	Peredibacter	P. lanceolata vs. A. elatius
Otu002460	4.4203	-0.836539	0.0441663	Bacteria	Planctomycetes	Planctomycetacia	Planctomycetales	Planctomycetaceae	NA	P. lanceolata vs. A. elatius
Otu007351	0.774957	-1.25312	0.0480545	Bacteria	Proteobacteria	Deltaproteobacteria	Myxococcales	Haliangiaceae	Haliangium	P. lanceolata vs. A. elatius
Otu003544	1.65309	1.23596	0.0325444	Bacteria	Planctomycetes	Planctomycetacia	Planctomycetales	Planctomycetaceae	NA	P. lanceolata vs. A. elatius
Otu003946	1.61038	-1.24218	0.0323336	Bacteria	Proteobacteria	Alphaproteobacteria	Rickettsiales	NA	NA	P. lanceolata vs. A. elatius
Otu004714	1.43633	-1.16776	0.0406254	Bacteria	Planctomycetes	Planctomycetacia	Planctomycetales	Planctomycetaceae	NA	P. lanceolata vs. A. elatius
Otu000136	137.83	-0.539518	0.0167101	Bacteria	Proteobacteria	Alphaproteobacteria	Rhizobiales	Methylobacteriaceae	NA	P. lanceolata vs. A. elatius
Otu000397	43.0285	-0.961653	0.0320182	Bacteria	Proteobacteria	Gammaproteobacteria	Xanthomonadales	Xanthomonadaceae	NA	P. lanceolata vs. A. elatius
Otu000620	14.2325	0.999981	0.0239964	Bacteria	Proteobacteria	Betaproteobacteria	Burkholderiales	Comamonadaceae	NA	P. lanceolata vs. A. elatius
Otu003985	2.35532	1.16101	0.0361843	Bacteria	Proteobacteria	Deltaproteobacteria	Myxococcales	NA	NA	P. lanceolata vs. A. elatius
Otu004189	2.08617	-1.58873	0.0126673	Bacteria	Proteobacteria	Gammaproteobacteria	Xanthomonadales	NA	NA	P. lanceolata vs. A. elatius
Otu004215	2.14958	-1.16979	0.0245363	Bacteria	Proteobacteria	Deltaproteobacteria	Oligoflexales	NA	NA	P. lanceolata vs. A. elatius
Otu000833	20.6846	1.22089	0.035446	Bacteria	Proteobacteria	Betaproteobacteria	Burkholderiales	Comamonadaceae	NA	P. lanceolata vs. A. elatius
Otu001320	11.466	-0.877098	0.0342041	Bacteria	Proteobacteria	Alphaproteobacteria	Rhodobacterales	Rhodobacteraceae	NA	P. lanceolata vs. A. elatius
Otu005470	1.48243	-1.46879	0.0172989	Bacteria	Proteobacteria	Alphaproteobacteria	Rickettsiales	NA	NA	P. lanceolata vs. A. elatius
Otu005623	0.67901	1.33653	0.0347693	Bacteria	Proteobacteria	Deltaproteobacteria	Myxococcales	NA	NA	P. lanceolata vs. A. elatius
Otu001570	13.3118	-0.876735	0.0217494	Bacteria	Proteobacteria	Alphaproteobacteria	Rhodobacterales	Rhodobacteraceae	NA	P. lanceolata vs. A. elatius
Otu001671	11.3805	-0.866143	0.0297475	Bacteria	Proteobacteria	Alphaproteobacteria	Rhodospirillales	Acetobacteraceae	NA	P. lanceolata vs. A. elatius
Otu0056381	1.40438	-1.76115	0.00318391	Bacteria	Proteobacteria	Deltaproteobacteria	Myxococcales	NA	NA	P. lanceolata vs. A. elatius
Otu005959	1.08752	-1.21334	0.048665	Bacteria	Proteobacteria	Deltaproteobacteria	Myxococcales	NA	NA	P. lanceolata vs. A. elatius
Otu002853	3.48248	1.14303	0.0189324	Bacteria	Proteobacteria	Deltaproteobacteria	Bdellovibrionales	Bdellovibrionaceae	NA	P. lanceolata vs. A. elatius
Otu0031721	2.86232	-2.23975	0.000292501	Bacteria	Proteobacteria	Alphaproteobacteria	Sphingomonadales	Sphingomonadaceae	NA	P. lanceolata vs. A. elatius
Otu003700	2.63502	-1.34249	0.0336004	Bacteria	Proteobacteria	Gammaproteobacteria	Xanthomonadales	Xanthomonadaceae	NA	P. lanceolata vs. A. elatius
Otu004946	1.43766	1.7	0.00747488	Bacteria	Proteobacteria	Gammaproteobacteria	Pseudomonadales	Moraxellaceae	NA	P. lanceolata vs. A. elatius
Otu006398	0.541833	1.45143	0.0188497	Bacteria	Proteobacteria	Deltaproteobacteria	Desulfurellales	Desulfurellaceae	NA	P. lanceolata vs. A. elatius
Otu007080	0.848301	1.36594	0.031933	Bacteria	Proteobacteria	Betaproteobacteria	Burkholderiales	Burkholderiaceae	NA	P. lanceolata vs. A. elatius
Otu003131	1.48679	1.72947	0.00653358	Bacteria	unclassified bacterium	NA	NA	NA	NA	P. lanceolata vs. A. elatius
Otu0033461	1.85678	-1.25499	0.0478673	Bacteria	unclassified bacterium	NA	NA	NA	NA	P. lanceolata vs. A. elatius
Otu004577	1.25004	1.3703	0.0272932	Bacteria	unclassified bacterium	NA	NA	NA	NA	P. lanceolata vs. A. elatius
Otu008123	0.653985	1.39451	0.0285391	Bacteria	unclassified bacterium	NA	NA	NA	NA	P. lanceolata vs. A. elatius
Otu003435	4.29367	1.69712	0.00724159	Bacteria	unclassified bacterium	NA	NA	NA	NA	P. lanceolata vs. A. elatius
Otu001311	10.5018	0.857285	0.0460646	Bacteria	Verrucomicrobia	Verrucomicrobiae	Verrucomicrobiales	Verrucomicrobiaceae	Prosthecobacter	P. lanceolata vs. A. elatius
Otu0015992	14.7009	1.14628	0.0144115	Bacteria	Verrucomicrobia	Opitutae	Opitutales	Opitutaceae	Opitutus	P. lanceolata vs. A. elatius
Otu003618	3.23454	1.14333	0.0489308	Bacteria	Verrucomicrobia	NA	NA	NA	NA	P. lanceolata vs. A. elatius
Otu005196	1.554	-1.40979	0.0179835	Bacteria	Verrucomicrobia	Spartobacteria	Chthoniobacterales	NA	NA	P. lanceolata vs. A. elatius
Otu006084	0.862026	-1.35015	0.0328705	Bacteria	Verrucomicrobia	Spartobacteria	Chthoniobacterales	Chthoniobacteraceae	Chthoniobacter	P. lanceolata vs. A. elatius
Otu000199	99.913	-0.922242	0.0490717	Bacteria	Acidobacteria	Solibacteres	Solibacterales	NA	Bryobacter	P. lanceolata vs. D. glomerata
Otu001574	5.17968	1.54529	0.0153633	Bacteria	Acidobacteria	Subgroup 6	NA	NA	NA	P. lanceolata vs. D. glomerata
Otu0039161	0.889683	1.37632	0.0258627	Bacteria	Acidobacteria	Subgroup 6	NA	NA	NA	P. lanceolata vs. D. glomerata
Otu003539	1.98422	1.02075	0.0369302	Bacteria	Proteobacteria	Alphaproteobacteria	Rickettsiales	NA	Candidatus Odyssella	P. lanceolata vs. D. glomerata
Otu0045171	1.52025	1.46676	0.0121327	Bacteria	Proteobacteria	Gammaproteobacteria	Xanthomonadales	NA	Steroidobacter	P. lanceolata vs. D. glomerata
Otu0005531	15.1252	-2.03678	0.000995538	Bacteria	Actinobacteria	Thermoleophilia	Solirubrobacterales	Solirubrobacteraceae	Solirubrobacter	P. lanceolata vs. D. glomerata
Otu0015011	11.198	-0.972832	0.0250674	Bacteria	Actinobacteria	Actinobacteria	Streptosporangiales	Streptosporangiaceae	Streptosporangium	P. lanceolata vs. D. glomerata
Otu0016761	9.06295	1.51766	0.0108093	Bacteria	Actinobacteria	Actinobacteria	Frankiales	Nakamurellaceae	Nakamurella	P. lanceolata vs. D. glomerata
Otu0021581	3.54294	1.39193	0.00366698	Bacteria	Actinobacteria	Actinobacteria	Micrococcales	Microbacteriaceae	Microbacterium	P. lanceolata vs. D. glomerata
Otu002199	7.14829	-0.80478	0.0246925	Bacteria	Actinobacteria	Actinobacteria	Propionibacteriales	Propionibacteriaceae	Microlunatus	P. lanceolata vs. D. glomerata
Otu0025961	2.2079	-1.65579	0.00798844	Bacteria	Actinobacteria	Actinobacteria	Streptosporangiales	Streptosporangiaceae	Sphaerimonospora	P. lanceolata vs. D. glomerata
Otu0026691	1.81739	1.68175	0.00825811	Bacteria	Actinobacteria	Actinobacteria	Micrococcales	Intrasporangiaceae	Lapillicoccus	P. lanceolata vs. D. glomerata
Otu002721	3.05478	1.22937	0.0362155	Bacteria	Actinobacteria	Actinobacteria	Micrococcales	Microbacteriaceae	Microbacterium	P. lanceolata vs. D. glomerata
Otu003433	2.88232	-1.11571	0.0284584	Bacteria	Actinobacteria	Actinobacteria	NA	NA	NA	P. lanceolata vs. D. glomerata
Otu0039831	3.3008	-1.27865	0.0160693	Bacteria	Actinobacteria	Actinobacteria	Micromonosporales	Micromonosporaceae	Luedemannella	P. lanceolata vs. D. glomerata
Otu004238	1.74494	-1.14299	0.0231457	Bacteria	Actinobacteria	Thermoleophilia	Solirubrobacterales	Patulibacteraceae	Patulibacter	P. lanceolata vs. D. glomerata
Otu004899	0.778461	-1.29005	0.0428222	Bacteria	Actinobacteria	Actinobacteria	Streptomycetales	Streptomycetaceae	Streptomyces	P. lanceolata vs. D. glomerata
Otu006817	0.762898	-1.24517	0.0493976	Bacteria	Actinobacteria	Thermoleophilia	Solirubrobacterales	Parviterribacteraceae	Parviterribacter	P. lanceolata vs. D. glomerata
Otu000810	14.5012	1.4325	0.00767021	Bacteria	Acidobacteria	Blastocatellia	Blastocatellales	NA	NA	P. lanceolata vs. D. glomerata
Otu001998	6.44151	-0.659253	0.0343457	Bacteria	Actinobacteria	Acidimicrobiia	Acidimicrobiales	NA	NA	P. lanceolata vs. D. glomerata
Otu004224	1.43027	-1.36287	0.0320893	Bacteria	Actinobacteria	Thermoleophilia	Gaiellales	NA	NA	P. lanceolata vs. D. glomerata
Otu007748	0.416609	-1.24753	0.0475128	Bacteria	Actinobacteria	Thermoleophilia	Solirubrobacterales	NA	NA	P. lanceolata vs. D. glomerata
Otu0001273	172.406	1.10437	0.0331856	Bacteria	Bacteroidetes	Flavobacteriia	Flavobacteriales	Flavobacteriaceae	Flavobacterium	P. lanceolata vs. D. glomerata
Otu000741	33.051	0.705042	0.0344838	Bacteria	Bacteroidetes	Flavobacteriia	Flavobacteriales	Flavobacteriaceae	Flavobacterium	P. lanceolata vs. D. glomerata
Otu000914	26.4807	0.631898	0.0340516	Bacteria	Bacteroidetes	Sphingobacteriia	Sphingobacteriales	Saprospiraceae	Phaeodactylibacter	P. lanceolata vs. D. glomerata
Otu001040	26.2921	1.47173	0.0034607	Bacteria	Bacteroidetes	Sphingobacteriia	Sphingobacteriales	Sphingobacteriaceae	Mucilaginibacter	P. lanceolata vs. D. glomerata
Otu0011361	25.8821	1.44083	0.00428996	Bacteria	Bacteroidetes	Flavobacteriia	Flavobacteriales	Flavobacteriaceae	Flavobacterium	P. lanceolata vs. D. glomerata
Otu003069	3.05666	1.20231	0.0316254	Bacteria	Bacteroidetes	Flavobacteriia	Flavobacteriales	Cryomorphaceae	Fluviicola	P. lanceolata vs. D. glomerata
Otu003224	5.16	1.18815	0.0370875	Bacteria	Bacteroidetes	Flavobacteriia	Flavobacteriales	Flavobacteriaceae	Flavobacterium	P. lanceolata vs. D. glomerata
Otu0032452	4.68611	1.25815	0.044296	Bacteria	Bacteroidetes	Cytophagia	Cytophagales	Cytophagaceae	Cytophaga	P. lanceolata vs. D. glomerata
Otu0035241	2.27284	1.25521	0.0484455	Bacteria	Bacteroidetes	Flavobacteriia	Flavobacteriales	Flavobacteriaceae	Flavobacterium	P. lanceolata vs. D. glomerata
Otu003833	2.9767	1.36017	0.0298095	Bacteria	Bacteroidetes	Sphingobacteriia	Sphingobacteriales	Sphingobacteriaceae	Mucilaginibacter	P. lanceolata vs. D. glomerata
Otu004245	0.81863	1.32398	0.0303763	Bacteria	Bacteroidetes	Sphingobacteriia	Sphingobacteriales	Sphingobacteriaceae	Sphingobacterium	P. lanceolata vs. D. glomerata
Otu0063481	0.9076	1.60714	0.0116738	Bacteria	Bacteroidetes	Flavobacteriia	Flavobacteriales	Cryomorphaceae	Fluviicola	P. lanceolata vs. D. glomerata
Otu0072061	0.763164	1.20146	0.0233699	Bacteria	Bacteroidetes	Flavobacteriia	Flavobacteriales	Flavobacteriaceae	Flavobacterium	P. lanceolata vs. D. glomerata
Otu0020401	11.033	1.28658	0.0211662	Bacteria	Bacteroidetes	Sphingobacteriia	Sphingobacteriales	NA	NA	P. lanceolata vs. D. glomerata
Otu003519	3.24536	-0.868458	0.045059	Bacteria	Chloroflexi	Thermomicrobia	NA	NA	NA	P. lanceolata vs. D. glomerata
Otu004402	2.26744	1.48129	0.0141059	Bacteria	Cyanobacteria	NA	NA	NA	NA	P. lanceolata vs. D. glomerata
Otu0023021	8.68511	1.42619	0.020936	Bacteria	Bacteroidetes	Sphingobacteriia	Sphingobacteriales	NA	NA	P. lanceolata vs. D. glomerata
Otu003211	3.64876	-0.924215	0.0293299	Bacteria	Elusimicrobia	Elusimicrobia	Lineage IIa	NA	NA	P. lanceolata vs. D. glomerata
Otu004204	2.0537	-1.14633	0.0472598	Bacteria	Elusimicrobia	Elusimicrobia	Lineage IIa	NA	NA	P. lanceolata vs. D. glomerata
Otu005047	0.825669	-1.34515	0.0319142	Bacteria	Firmicutes	Clostridia	Clostridiales	Peptostreptococcaceae	Paraclostridium	P. lanceolata vs. D. glomerata
Otu003274	3.87342	1.67763	0.00157443	Bacteria	Bacteroidetes	Sphingobacteriia	Sphingobacteriales	NA	NA	P. lanceolata vs. D. glomerata
Otu000135	96.6839	0.572137	0.032718	Bacteria	Gemmatimonadetes	Gemmatimonadetes	Gemmatimonadales	Gemmatimonadaceae	Gemmatirosa	P. lanceolata vs. D. glomerata
Otu004808	0.984712	-1.31737	0.0340289	Bacteria	Bacteroidetes	Sphingobacteriia	Sphingobacteriales	NA	NA	P. lanceolata vs. D. glomerata
Otu0002951	48.6853	0.89214	0.0273167	Bacteria	Planctomycetes	NA	NA	NA	NA	P. lanceolata vs. D. glomerata
Otu000582	29.1716	0.879064	0.0238013	Bacteria	Planctomycetes	NA	NA	NA	NA	P. lanceolata vs. D. glomerata
Otu0017841	7.25498	-0.71008	0.022202	Bacteria	Planctomycetes	Planctomycetacia	Planctomycetales	Planctomycetaceae	Planctomyces	P. lanceolata vs. D. glomerata
Otu0023811	6.40234	1.23424	0.00533151	Bacteria	Planctomycetes	Phycisphaerae	Phycisphaerales	Phycisphaeraceae	Phycisphaera	P. lanceolata vs. D. glomerata
Otu003065	3.22804	-1.01814	0.0314979	Bacteria	Planctomycetes	Planctomycetacia	Planctomycetales	Planctomycetaceae	Bythopirellula	P. lanceolata vs. D. glomerata
Otu003295	1.11058	1.21581	0.0432289	Bacteria	Planctomycetes	NA	NA	NA	NA	P. lanceolata vs. D. glomerata
Otu0034201	3.29399	1.28066	0.00721907	Bacteria	Planctomycetes	Phycisphaerae	Phycisphaerales	Phycisphaeraceae	Phycisphaera	P. lanceolata vs. D. glomerata
Otu0050931	1.12578	1.35937	0.0263477	Bacteria	Planctomycetes	Planctomycetacia	Planctomycetales	Planctomycetaceae	Gemmata	P. lanceolata vs. D. glomerata
Otu006219	0.889546	1.32836	0.03612	Bacteria	Planctomycetes	Phycisphaerae	Phycisphaerales	Phycisphaeraceae	Phycisphaera	P. lanceolata vs. D. glomerata
Otu0034101	2.71453	-1.59551	0.00816721	Bacteria	Chlorobi	Chlorobia	Chlorobiales	NA	NA	P. lanceolata vs. D. glomerata
Otu000011	34.7792	1.11627	0.0160182	Bacteria	Proteobacteria	Alphaproteobacteria	Rhizobiales	Rhizobiaceae	Rhizobium	P. lanceolata vs. D. glomerata
Otu0006832	28.0098	1.09908	0.0294231	Bacteria	Proteobacteria	Gammaproteobacteria	Xanthomonadales	Xanthomonadaceae	Lysobacter	P. lanceolata vs. D. glomerata
Otu000825	26.6599	0.63576	0.0371404	Bacteria	Proteobacteria	Alphaproteobacteria	Sphingomonadales	Sphingomonadaceae	Sphingomonas	P. lanceolata vs. D. glomerata
Otu000970	19.2902	1.03255	0.0155224	Bacteria	Proteobacteria	Alphaproteobacteria	Rhodospirillales	Rhodospirillaceae	Dongia	P. lanceolata vs. D. glomerata
Otu001103	1.22385	1.31331	0.0337563	Bacteria	Proteobacteria	Gammaproteobacteria	Pseudomonadales	Pseudomonadaceae	Pseudomonas	P. lanceolata vs. D. glomerata
Otu0017991	7.02844	1.33596	0.0170952	Bacteria	Proteobacteria	Alphaproteobacteria	Caulobacterales	Caulobacteraceae	Brevundimonas	P. lanceolata vs. D. glomerata
Otu001804	6.24448	1.07976	0.0421432	Bacteria	Proteobacteria	Deltaproteobacteria	Myxococcales	Haliangiaceae	Haliangium	P. lanceolata vs. D. glomerata
Otu001975	5.68043	1.15794	0.0140298	Bacteria	Proteobacteria	Deltaproteobacteria	Bdellovibrionales	Bacteriovoracaceae	Peredibacter	P. lanceolata vs. D. glomerata
Otu002304	3.39667	1.0477	0.036418	Bacteria	Proteobacteria	Alphaproteobacteria	Caulobacterales	Caulobacteraceae	Caulobacter	P. lanceolata vs. D. glomerata
Otu002322	4.36191	1.0899	0.0470201	Bacteria	Proteobacteria	Alphaproteobacteria	Rhizobiales	Hyphomicrobiaceae	Pedomicrobium	P. lanceolata vs. D. glomerata
Otu0024241	3.15402	1.30956	0.0196215	Bacteria	Proteobacteria	Alphaproteobacteria	Caulobacterales	Caulobacteraceae	Phenylobacterium	P. lanceolata vs. D. glomerata
Otu0026911	1.56558	1.30032	0.041154	Bacteria	Proteobacteria	Alphaproteobacteria	Sphingomonadales	Sphingomonadaceae	Sphingomonas	P. lanceolata vs. D. glomerata
Otu003332	2.97637	1.14182	0.0462367	Bacteria	Proteobacteria	Deltaproteobacteria	Myxococcales	Vulgatibacteraceae	Vulgatibacter	P. lanceolata vs. D. glomerata
Otu0036142	3.27027	1.61983	0.00637371	Bacteria	Proteobacteria	Gammaproteobacteria	Pseudomonadales	Pseudomonadaceae	Pseudomonas	P. lanceolata vs. D. glomerata
Otu0041032	2.98019	1.31411	0.0332456	Bacteria	Proteobacteria	Gammaproteobacteria	Oceanospirillales	Halomonadaceae	Halomonas	P. lanceolata vs. D. glomerata
Otu0007521	29.1979	0.817624	0.0202463	Bacteria	Proteobacteria	Alphaproteobacteria	Sphingomonadales	NA	NA	P. lanceolata vs. D. glomerata
Otu0015981	10.5148	1.589	0.00504502	Bacteria	Proteobacteria	Alphaproteobacteria	Sphingomonadales	NA	NA	P. lanceolata vs. D. glomerata
Otu001650	12.5467	0.908893	0.0228696	Bacteria	Proteobacteria	Deltaproteobacteria	Myxococcales	NA	NA	P. lanceolata vs. D. glomerata
Otu002506	4.22937	-1.38499	0.00458276	Bacteria	Proteobacteria	Alphaproteobacteria	Rhizobiales	NA	NA	P. lanceolata vs. D. glomerata
Otu006106	0.929572	1.4212	0.0254306	Bacteria	Proteobacteria	Deltaproteobacteria	Bdellovibrionales	Bdellovibrionaceae	Bdellovibrio	P. lanceolata vs. D. glomerata
Otu0065151	0.579644	1.28111	0.044139	Bacteria	Proteobacteria	Deltaproteobacteria	Bdellovibrionales	Bacteriovoracaceae	Peredibacter	P. lanceolata vs. D. glomerata
Otu002894	2.76645	1.37197	0.0300618	Bacteria	Proteobacteria	Alphaproteobacteria	Sphingomonadales	NA	NA	P. lanceolata vs. D. glomerata
Otu0067281	0.926367	1.44051	0.0221524	Bacteria	Proteobacteria	Betaproteobacteria	Burkholderiales	Alcaligenaceae	Pigmentiphaga	P. lanceolata vs. D. glomerata
Otu0019881	3.69218	-1.18335	0.0282655	Bacteria	Actinobacteria	Actinobacteria	Streptosporangiales	Streptosporangiaceae	NA	P. lanceolata vs. D. glomerata
Otu0026451	4.34362	-1.78399	0.00420763	Bacteria	Actinobacteria	Actinobacteria	Micrococcales	Microbacteriaceae	NA	P. lanceolata vs. D. glomerata
Otu001303	17.9372	0.901786	0.0399547	Bacteria	Bacteroidetes	Cytophagia	Cytophagales	Cytophagaceae	NA	P. lanceolata vs. D. glomerata
Otu0026061	2.09739	1.42717	0.0241326	Bacteria	Bacteroidetes	Sphingobacteriia	Sphingobacteriales	Chitinophagaceae	NA	P. lanceolata vs. D. glomerata
Otu004529	1.50777	1.67649	0.00690011	Bacteria	Bacteroidetes	Cytophagia	Cytophagales	Cytophagaceae	NA	P. lanceolata vs. D. glomerata
Otu0046791	1.38966	-1.15332	0.0424761	Bacteria	Bacteroidetes	Sphingobacteriia	Sphingobacteriales	Saprospiraceae	NA	P. lanceolata vs. D. glomerata
Otu006254	0.812825	-1.72017	0.00479633	Bacteria	Bacteroidetes	Sphingobacteriia	Sphingobacteriales	Saprospiraceae	NA	P. lanceolata vs. D. glomerata
Otu0012151	11.1195	-1.47489	0.0152589	Bacteria	Chloroflexi	Anaerolineae	Anaerolineales	Anaerolineaceae	NA	P. lanceolata vs. D. glomerata
Otu0056531	1.32475	-1.82781	0.00328323	Bacteria	Chloroflexi	Anaerolineae	Anaerolineales	Anaerolineaceae	NA	P. lanceolata vs. D. glomerata
Otu003018	3.76633	-1.04267	0.0295489	Bacteria	Proteobacteria	Alphaproteobacteria	Rhodospirillales	NA	NA	P. lanceolata vs. D. glomerata
Otu0041891	2.08617	-1.76459	0.00561903	Bacteria	Proteobacteria	Gammaproteobacteria	Xanthomonadales	NA	NA	P. lanceolata vs. D. glomerata
Otu004981	2.04175	1.70107	0.00571182	Bacteria	Proteobacteria	Deltaproteobacteria	Myxococcales	NA	NA	P. lanceolata vs. D. glomerata
Otu0056231	0.67901	1.36971	0.0305016	Bacteria	Proteobacteria	Deltaproteobacteria	Myxococcales	NA	NA	P. lanceolata vs. D. glomerata
Otu006019	1.01985	1.36704	0.031205	Bacteria	Proteobacteria	Deltaproteobacteria	Myxococcales	NA	NA	P. lanceolata vs. D. glomerata
Otu004258	1.6793	-1.26538	0.0412397	Bacteria	Firmicutes	Erysipelotrichia	Erysipelotrichales	Erysipelotrichaceae	NA	P. lanceolata vs. D. glomerata
Otu002648	5.01609	1.19165	0.027207	Bacteria	Gemmatimonadetes	Gemmatimonadetes	Gemmatimonadales	Gemmatimonadaceae	NA	P. lanceolata vs. D. glomerata
Otu006703	0.688354	-1.40591	0.0252611	Bacteria	Proteobacteria	Deltaproteobacteria	Myxococcales	NA	NA	P. lanceolata vs. D. glomerata
Otu002673	5.5289	-1.14721	0.0389461	Bacteria	Gemmatimonadetes	Longimicrobia	Longimicrobiales	Longimicrobiaceae	NA	P. lanceolata vs. D. glomerata
Otu005520	0.675657	1.36855	0.029142	Bacteria	Gemmatimonadetes	Gemmatimonadetes	Gemmatimonadales	Gemmatimonadaceae	NA	P. lanceolata vs. D. glomerata
Otu006150	0.664254	1.54486	0.0144317	Bacteria	Gemmatimonadetes	Gemmatimonadetes	Gemmatimonadales	Gemmatimonadaceae	NA	P. lanceolata vs. D. glomerata
Otu001198	17.9419	-0.68195	0.0448423	Bacteria	Planctomycetes	Planctomycetacia	Planctomycetales	Planctomycetaceae	NA	P. lanceolata vs. D. glomerata
Otu001585	11.9685	-1.15985	0.0201146	Bacteria	Planctomycetes	Planctomycetacia	Planctomycetales	Planctomycetaceae	NA	P. lanceolata vs. D. glomerata
Otu0019551	8.09232	-0.928588	0.0319939	Bacteria	Planctomycetes	Planctomycetacia	Planctomycetales	Planctomycetaceae	NA	P. lanceolata vs. D. glomerata
Otu0024601	4.4203	-1.03673	0.0118358	Bacteria	Planctomycetes	Planctomycetacia	Planctomycetales	Planctomycetaceae	NA	P. lanceolata vs. D. glomerata
Otu004534	1.16711	-1.40214	0.0208351	Bacteria	Planctomycetes	Planctomycetacia	Planctomycetales	Planctomycetaceae	NA	P. lanceolata vs. D. glomerata
Otu004919	0.885893	-1.24846	0.0433498	Bacteria	Planctomycetes	Phycisphaerae	Phycisphaerales	Phycisphaeraceae	NA	P. lanceolata vs. D. glomerata
Otu005223	0.698073	-1.24461	0.0456941	Bacteria	Planctomycetes	Planctomycetacia	Planctomycetales	Planctomycetaceae	NA	P. lanceolata vs. D. glomerata
Otu0006201	14.2325	1.2744	0.0041239	Bacteria	Proteobacteria	Betaproteobacteria	Burkholderiales	Comamonadaceae	NA	P. lanceolata vs. D. glomerata
Otu0008331	20.6846	1.51166	0.00925119	Bacteria	Proteobacteria	Betaproteobacteria	Burkholderiales	Comamonadaceae	NA	P. lanceolata vs. D. glomerata
Otu000892	8.97743	1.30142	0.0254165	Bacteria	Proteobacteria	Betaproteobacteria	Burkholderiales	Comamonadaceae	NA	P. lanceolata vs. D. glomerata
Otu000894	1.76788	-1.34053	0.0337886	Bacteria	Proteobacteria	Betaproteobacteria	Burkholderiales	Comamonadaceae	NA	P. lanceolata vs. D. glomerata
Otu001102	16.463	1.23347	0.03786	Bacteria	Proteobacteria	Betaproteobacteria	Rhodocyclales	Rhodocyclaceae	NA	P. lanceolata vs. D. glomerata
Otu0027882	2.37296	1.23061	0.0204155	Bacteria	Proteobacteria	Betaproteobacteria	Burkholderiales	Comamonadaceae	NA	P. lanceolata vs. D. glomerata
Otu0028531	3.48248	1.57955	0.00138112	Bacteria	Proteobacteria	Deltaproteobacteria	Bdellovibrionales	Bdellovibrionaceae	NA	P. lanceolata vs. D. glomerata
Otu0030411	4.82477	1.01225	0.0352749	Bacteria	Proteobacteria	Deltaproteobacteria	Myxococcales	Sandaracinaceae	NA	P. lanceolata vs. D. glomerata
Otu003511	1.38165	1.35363	0.0244202	Bacteria	Proteobacteria	Gammaproteobacteria	Xanthomonadales	Xanthomonadaceae	NA	P. lanceolata vs. D. glomerata
Otu0049461	1.43766	1.78067	0.0050829	Bacteria	Proteobacteria	Gammaproteobacteria	Pseudomonadales	Moraxellaceae	NA	P. lanceolata vs. D. glomerata
Otu005079	1.28456	-1.62558	0.00997034	Bacteria	Proteobacteria	Betaproteobacteria	Burkholderiales	Oxalobacteraceae	NA	P. lanceolata vs. D. glomerata
Otu005606	0.863493	-1.26162	0.0464017	Bacteria	Proteobacteria	Deltaproteobacteria	Myxococcales	Polyangiaceae	NA	P. lanceolata vs. D. glomerata
Otu006311	0.617887	1.31435	0.0373406	Bacteria	Proteobacteria	Alphaproteobacteria	Rhizobiales	Bradyrhizobiaceae	NA	P. lanceolata vs. D. glomerata
Otu003763	1.83964	1.2802	0.0394717	Bacteria	Saccharibacteria	NA	NA	NA	NA	P. lanceolata vs. D. glomerata
Otu0031311	1.48679	1.27276	0.0456115	Bacteria	unclassified bacterium	NA	NA	NA	NA	P. lanceolata vs. D. glomerata
Otu0045771	1.25004	1.59729	0.0102329	Bacteria	unclassified bacterium	NA	NA	NA	NA	P. lanceolata vs. D. glomerata
Otu0081231	0.653985	1.42386	0.0253572	Bacteria	unclassified bacterium	NA	NA	NA	NA	P. lanceolata vs. D. glomerata
Otu002931	3.84825	1.03227	0.0379346	Bacteria	unclassified bacterium	NA	NA	NA	NA	P. lanceolata vs. D. glomerata
Otu0034351	4.29367	1.66833	0.00827768	Bacteria	unclassified bacterium	NA	NA	NA	NA	P. lanceolata vs. D. glomerata
Otu0063981	0.541833	1.6191	0.00881194	Bacteria	Proteobacteria	Deltaproteobacteria	Desulfurellales	Desulfurellaceae	NA	P. lanceolata vs. D. glomerata
Otu0070801	0.848301	1.63715	0.0101434	Bacteria	Proteobacteria	Betaproteobacteria	Burkholderiales	Burkholderiaceae	NA	P. lanceolata vs. D. glomerata
Otu0003991	68.5672	0.860343	0.0273253	Bacteria	Verrucomicrobia	Verrucomicrobiae	Verrucomicrobiales	Verrucomicrobiaceae	Luteolibacter	P. lanceolata vs. D. glomerata
Otu001002	11.8881	1.03736	0.00960981	Bacteria	Verrucomicrobia	Opitutae	Opitutales	Opitutaceae	Opitutus	P. lanceolata vs. D. glomerata
Otu0013111	10.5018	1.11533	0.00972316	Bacteria	Verrucomicrobia	Verrucomicrobiae	Verrucomicrobiales	Verrucomicrobiaceae	Prosthecobacter	P. lanceolata vs. D. glomerata
Otu0015993	14.7009	1.44906	0.00205519	Bacteria	Verrucomicrobia	Opitutae	Opitutales	Opitutaceae	Opitutus	P. lanceolata vs. D. glomerata
Otu002149	4.14689	1.33743	0.0299571	Bacteria	Verrucomicrobia	NA	NA	NA	NA	P. lanceolata vs. D. glomerata
Otu002338	1.14283	1.33452	0.034161	Bacteria	Verrucomicrobia	NA	NA	NA	NA	P. lanceolata vs. D. glomerata
Otu0027751	3.40142	1.60589	0.0112302	Bacteria	Verrucomicrobia	Verrucomicrobiae	Verrucomicrobiales	Verrucomicrobiaceae	Haloferula	P. lanceolata vs. D. glomerata
Otu003338	2.6713	1.23363	0.0204394	Bacteria	Verrucomicrobia	Verrucomicrobiae	Verrucomicrobiales	Verrucomicrobiaceae	NA	P. lanceolata vs. D. glomerata
Otu003813	2.75493	1.11184	0.0423215	Bacteria	Verrucomicrobia	Spartobacteria	Chthoniobacterales	Chthoniobacteraceae	Chthoniobacter	P. lanceolata vs. D. glomerata
Otu004890	1.42625	1.22536	0.0320647	Bacteria	Verrucomicrobia	NA	NA	NA	NA	P. lanceolata vs. D. glomerata
Otu0050851	1.86018	1.53421	0.0115472	Bacteria	Verrucomicrobia	Verrucomicrobiae	Verrucomicrobiales	Verrucomicrobiaceae	Luteolibacter	P. lanceolata vs. D. glomerata
Otu000091	79.6532	2.61397	0.0267895	Fungi	Basidiomycota	Agaricomycetes	Sebacinales	NA	Serendipita	A. elatius vs. D. glomerata
Otu00055	6.32843	-2.96175	0.0443285	Fungi	Basidiomycota	Agaricomycetes	Agaricales	Incertae sedis	Camarophyllopsis	A. elatius vs. D. glomerata
Otu001171	4.5215	-3.27443	0.018165	Fungi	Ascomycota	Dothideomycetes	Pleosporales	Lentitheciaceae	Darksidea	A. elatius vs. D. glomerata
Otu001252	10.4464	2.7585	0.049713	Fungi	Basidiomycota	Agaricomycetes	Agaricales	Hygrophoraceae	Cuphophyllus	A. elatius vs. D. glomerata
Otu00129	3.05476	-2.09048	0.0443004	Fungi	Ascomycota	NA	NA	NA	NA	A. elatius vs. D. glomerata
Otu00236	37.8339	-2.8391	0.0180739	Fungi	Basidiomycota	Agaricomycetes	NA	NA	NA	A. elatius vs. D. glomerata
Otu002902	21.6389	-3.46499	0.00746141	Fungi	Basidiomycota	Agaricomycetes	Agaricales	Entolomataceae	Entoloma	A. elatius vs. D. glomerata
Otu00596	3.03735	2.67343	0.04557	Fungi	Ascomycota	Dothideomycetes	Pleosporales	NA	NA	A. elatius vs. D. glomerata
Otu008841	3.76827	-3.10911	0.0162362	Fungi	Ascomycota	Leotiomycetes	Helotiales	Incertae sedis	Tetracladium	A. elatius vs. D. glomerata
Otu01008	1.71025	-3.00087	0.0308416	Fungi	Ascomycota	Sordariomycetes	Hypocreales	Incertae sedis	Myrothecium	A. elatius vs. D. glomerata
Otu00015	25.1979	4.17739	0.00367933	Fungi	Basidiomycota	Agaricomycetes	Agaricales	Hygrophoraceae	Cuphophyllus	A.millefolium vs. A. elatius
Otu00180	67.19	1.86923	0.0248145	Fungi	Basidiomycota	Agaricomycetes	Agaricales	Entolomataceae	Entoloma	A.millefolium vs. A. elatius
Otu00871	1.46148	-2.75441	0.0434251	Fungi	Ascomycota	Dothideomycetes	Pleosporales	Phaeosphaeriaceae	NA	A.millefolium vs. A. elatius
Otu000151	25.1979	3.37923	0.0187584	Fungi	Basidiomycota	Agaricomycetes	Agaricales	Hygrophoraceae	Cuphophyllus	A.millefolium vs. D. glomerata
Otu00044	41.2745	-2.66138	0.0163772	Fungi	Ascomycota	NA	NA	NA	NA	A.millefolium vs. D. glomerata
Otu00116	15.6334	3.02455	0.0310483	Fungi	Basidiomycota	Agaricomycetes	Agaricales	Clavariaceae	NA	A.millefolium vs. D. glomerata
Otu00125	10.4464	2.95327	0.0356447	Fungi	Basidiomycota	Agaricomycetes	Agaricales	Hygrophoraceae	Cuphophyllus	A.millefolium vs. D. glomerata
Otu00290	21.6389	-3.53962	0.00630451	Fungi	Basidiomycota	Agaricomycetes	Agaricales	Entolomataceae	Entoloma	A.millefolium vs. D. glomerata
Otu00343	24.7149	2.65372	0.0229282	Fungi	Glomeromycota	Glomeromycetes	Glomerales	Glomeraceae	NA	A.millefolium vs. D. glomerata
Otu00644	1.56795	-2.86284	0.0494201	Fungi	Ascomycota	Sordariomycetes	Hypocreales	Clavicipitaceae	NA	A.millefolium vs. D. glomerata
Otu01048	2.61254	-2.73471	0.0474318	Fungi	Ascomycota	NA	NA	NA	NA	A.millefolium vs. D. glomerata
Otu00014	658.364	1.48464	0.0303049	Fungi	Zygomycota	Incertae sedis	Mortierellales	Mortierellaceae	Mortierella	A.millefolium vs. P. lanceolata
Otu000301	59.1943	3.14407	0.00571459	Fungi	Ascomycota	Dothideomycetes	Pleosporales	Incertae sedis	NA	A.millefolium vs. P. lanceolata
Otu000542	3.35972	-4.62018	0.00161177	Fungi	Basidiomycota	Agaricomycetes	Agaricales	Marasmiaceae	Calyptella	A.millefolium vs. P. lanceolata
Otu001801	67.19	2.04165	0.0143885	Fungi	Basidiomycota	Agaricomycetes	Agaricales	Entolomataceae	Entoloma	A.millefolium vs. P. lanceolata
Otu00211	33.7567	-2.49852	0.0455184	Fungi	Ascomycota	Eurotiomycetes	NA	NA	NA	A.millefolium vs. P. lanceolata
Otu00239	38.421	1.84786	0.0380545	Fungi	Ascomycota	Sordariomycetes	Sordariales	Chaetomiaceae	NA	A.millefolium vs. P. lanceolata
Otu00296	14.7106	2.38631	0.0202957	Fungi	Ascomycota	Incertae sedis	Incertae sedis	Pseudeurotiaceae	Pseudeurotium	A.millefolium vs. P. lanceolata
Otu00297	28.0359	2.19307	0.03431	Fungi	Ascomycota	Leotiomycetes	Helotiales	Incertae sedis	Tetracladium	A.millefolium vs. P. lanceolata
Otu00300	14.9755	-3.5002	0.0176573	Fungi	Basidiomycota	Agaricomycetes	Agaricales	Agaricaceae	Coprinus	A.millefolium vs. P. lanceolata
Otu00346	8.29039	2.58586	0.0386171	Fungi	Ascomycota	Sordariomycetes	Hypocreales	Incertae sedis	Myrothecium	A.millefolium vs. P. lanceolata
Otu003722	11.3057	-3.15949	0.0266755	Fungi	Ascomycota	NA	NA	NA	NA	A.millefolium vs. P. lanceolata
Otu00625	13.538	-3.01422	0.0306165	Fungi	Ascomycota	Sordariomycetes	Hypocreales	Clavicipitaceae	Metarhizium	A.millefolium vs. P. lanceolata
Otu00751	1.32165	-2.93316	0.0448009	Fungi	Basidiomycota	Agaricomycetes	Agaricales	Bolbitiaceae	Conocybe	A.millefolium vs. P. lanceolata
Otu01019	2.25863	-3.0475	0.0246825	Fungi	unclassified fungus	NA	NA	NA	NA	A.millefolium vs. P. lanceolata
Otu010481	2.61254	-2.72928	0.0480071	Fungi	Ascomycota	NA	NA	NA	NA	A.millefolium vs. P. lanceolata
Otu000152	25.1979	3.29594	0.0219495	Fungi	Basidiomycota	Agaricomycetes	Agaricales	Hygrophoraceae	Cuphophyllus	P. lanceolata vs. A. elatius
Otu00030	59.1943	-3.79311	0.00085336	Fungi	Ascomycota	Dothideomycetes	Pleosporales	Incertae sedis	NA	P. lanceolata vs. A. elatius
Otu00054	3.35972	3.66921	0.0122405	Fungi	Basidiomycota	Agaricomycetes	Agaricales	Marasmiaceae	Calyptella	P. lanceolata vs. A. elatius
Otu00183	22.974	-2.35844	0.0342865	Fungi	Ascomycota	Sordariomycetes	Sordariales	Lasiosphaeriaceae	NA	P. lanceolata vs. A. elatius
Otu00232	14.347	1.80648	0.0446357	Fungi	Ascomycota	Leotiomycetes	Helotiales	Incertae sedis	Tetracladium	P. lanceolata vs. A. elatius
Otu00257	40.748	2.38542	0.0407417	Fungi	Ascomycota	Sordariomycetes	Incertae sedis	Apiosporaceae	NA	P. lanceolata vs. A. elatius
Otu00372	11.3057	3.358	0.0184949	Fungi	Ascomycota	NA	NA	NA	NA	P. lanceolata vs. A. elatius
Otu00380	36.6414	2.53799	0.0159047	Fungi	Glomeromycota	Glomeromycetes	Glomerales	Glomeraceae	Glomus	P. lanceolata vs. A. elatius
Otu00884	3.76827	2.97522	0.0215838	Fungi	Ascomycota	Leotiomycetes	Helotiales	Incertae sedis	Tetracladium	P. lanceolata vs. A. elatius
Otu00931	2.1672	-2.5011	0.0477734	Fungi	Ascomycota	Eurotiomycetes	Onygenales	Gymnoascaceae	Gymnascella	P. lanceolata vs. A. elatius
Otu01212	2.7613	3.16423	0.0247335	Fungi	Basidiomycota	Agaricomycetes	NA	NA	NA	P. lanceolata vs. A. elatius
Otu00009	79.6532	3.18974	0.00688592	Fungi	Basidiomycota	Agaricomycetes	Sebacinales	NA	Serendipita	P. lanceolata vs. D. glomerata
Otu000541	3.35972	3.927	0.00733845	Fungi	Basidiomycota	Agaricomycetes	Agaricales	Marasmiaceae	Calyptella	P. lanceolata vs. D. glomerata
Otu00117	4.5215	-2.86172	0.0390369	Fungi	Ascomycota	Dothideomycetes	Pleosporales	Lentitheciaceae	Darksidea	P. lanceolata vs. D. glomerata
Otu001251	10.4464	3.44397	0.0142835	Fungi	Basidiomycota	Agaricomycetes	Agaricales	Hygrophoraceae	Cuphophyllus	P. lanceolata vs. D. glomerata
Otu00140	42.2403	-2.6277	0.0393197	Fungi	Basidiomycota	Agaricomycetes	NA	NA	NA	P. lanceolata vs. D. glomerata
Otu00166	87.472	-1.79279	0.0390055	Fungi	Ascomycota	Sordariomycetes	Sordariales	Lasiosphaeriaceae	Schizothecium	P. lanceolata vs. D. glomerata
Otu00280	16.6392	2.79557	0.0058784	Fungi	Ascomycota	Sordariomycetes	Incertae sedis	Incertae sedis	Savoryella	P. lanceolata vs. D. glomerata
Otu002901	21.6389	-2.60945	0.0438588	Fungi	Basidiomycota	Agaricomycetes	Agaricales	Entolomataceae	Entoloma	P. lanceolata vs. D. glomerata
Otu003721	11.3057	2.82473	0.0475006	Fungi	Ascomycota	NA	NA	NA	NA	P. lanceolata vs. D. glomerata
Otu00503	10.2333	-2.86683	0.0200571	Fungi	Zygomycota	Incertae sedis	Mortierellales	Mortierellaceae	Mortierella	P. lanceolata vs. D. glomerata
Otu00595	13.5031	2.578	0.0356425	Fungi	Ascomycota	NA	NA	NA	NA	P. lanceolata vs. D. glomerata
Otu012121	2.7613	2.82517	0.0447209	Fungi	Basidiomycota	Agaricomycetes	NA	NA	NA	P. lanceolata vs. D. glomerata
